# Supplementary material for: Genomic co-localization of variation affecting agronomic and human gut microbiome traits in a meta-analysis of diverse sorghum
Source: G3 (Bethesda). 2024 Jul 9;14(9):jkae145. doi: 10.1093/g3journal/jkae145 (PMC11373648; doi:10.1093/g3journal/jkae145)
Supplement: jkae145_Supplementary_Data [file jkae145_supplementary_data.zip]

Archive with 18 entries (18 files):
- Data_S1_G3-2024-405129.csv
- Data_S2_G3-2024-405129.csv
- Data_S3_G3-2024-405129.csv
- Figure_S1_G3-2024-405129.tif
- Figure_S2_G3-2024-405129.tif
- Figure_S3_G3-2024-405129.tif
- Figure_S4_G3-2024-405129.pdf
- Figure_S5_G3-2024-405129.pdf
- References_for_Supplemental_Material_G3-2024-405129.docx
- Supplemental_Material_Legends_G3-2024-405129.docx
- Table_S1_G3-2024-405129.xlsx
- Table_S2_G3-2024-405129.xlsx
- Table_S3_G3-2024-405129.xlsx
- Table_S4_G3-2024-405129.xlsx
- Table_S5_G3-2024-405129.xlsx
- Table_S6_G3-2024-405129.xlsx
- Table_S7_G3-2024-405129.xlsx
- Table_S8_G3-2024-405129.xlsx
