# Supplementary material for: Genomic co-localization of variation affecting agronomic and human gut microbiome traits in a meta-analysis of diverse sorghum
Source: G3 (Bethesda). 2024 Jul 9;14(9):jkae145. doi: 10.1093/g3journal/jkae145 (PMC11373648; doi:10.1093/g3journal/jkae145)
Supplement: jkae145_Supplementary_Data [file jkae145_supplementary_data.zip › Data_S1_G3-2024-405129.csv]

Line	S1_Observed	S1_Chao1	S1_ACE	S1_Shannon	S1_Simpson	S1_InvSimpson	S1_Fisher	S1_Acidaminococcaceae	S1_Prevotellaceae	S1_Clostridiaceae.1	S1_Lachnospiraceae	S1_Burkholderiaceae	S1_Enterobacteriaceae	S1_Veillonellaceae	S1_Ruminococcaceae	S1_Barnesiellaceae	S1_Akkermansiaceae	S1_Pasteurellaceae	S1_Christensenellaceae	S1_Peptostreptococcaceae	S1_Erysipelotrichaceae	S1_Phascolarctobacterium	S1_Prevotella.7	S1_Clostridium.sensu.stricto.1	S1_Dorea	S1_Roseburia	S1_Parasutterella	S1_Escherichia.Shigella	S1_Veillonella	S1_Lachnospiraceae.UCG.004	S1_Faecalibacterium	S1_Blautia	S1_Subdoligranulum	S1_Anaerostipes	S1_Barnesiella	S1_Ruminococcaceae.NK4A214.group	S1_Agathobacter	S1_Akkermansia	S1_Coprococcus.1	S1_Lachnospira	S1_Coprococcus.3	S1_Haemophilus	S1_Ruminococcus.1	S1_Lachnoclostridium	S1_Coprococcus.2	S1_Lachnospiraceae.UCG.001	S1_Christensenellaceae.R.7.group	S1_Fusicatenibacter	S1_Ruminiclostridium.9
PI533830	99.40857138	99.40857138	99.9540588	3.370231531	0.930697945	14.60706451	12.75520242	0.175257926	0.093976804	0.13884731	0.206724468	0.035904869	0.032072614	0.022136922	0.056847663	0.004709337	0.004693859	0.002681118	0.002690295	0.001586858	0.001182195	0.17618805	0.094743284	0.139710477	0.030517863	0.087760852	0.036147149	0.031091184	0.022519213	0.015184002	0.019461223	0.022219387	0.009225733	0.005493743	0.004748816	0.006303737	0.007968577	0.004724366	0.012162367	0.005058392	0.005620212	0.002689694	0.002211411	0.005016755	0.002005526	0.001201026	0.002629898	0.001047072	0.000752074
PI533915	99.32492649	99.32492649	99.33491554	3.312600913	0.92951835	14.19605555	12.94233256	0.163381601	0.144176517	0.043797675	0.251208858	0.037920634	0.02685299	0.017479047	0.067496217	0.012117899	0.002967243	0.002657122	0.00376765	0.000924934	0.001035129	0.164914117	0.145198857	0.044060202	0.07550156	0.086739298	0.03814215	0.025431474	0.01773661	0.036371743	0.031421474	0.010558571	0.007598434	0.006738611	0.012223809	0.00483453	0.005013743	0.002984357	0.006292218	0.004121807	0.001812187	0.002682966	0.001972787	0.005758751	0.001122168	0.001132978	0.003158753	0.000798023	0.001881334
PI533949	98.78234078	98.78234078	98.73952899	3.30163446	0.925794655	13.63468241	12.84706837	0.192257623	0.107449447	0.08356047	0.237028804	0.039703875	0.034729425	0.036645871	0.050631263	0.007159735	0.006332949	0.00308103	0.002027567	0.001111195	0.000854727	0.194834576	0.108119465	0.084203753	0.033023064	0.122344179	0.039960384	0.032871966	0.038851396	0.022557839	0.01426819	0.013932793	0.007855032	0.004985909	0.007208371	0.005980631	0.005778903	0.006379939	0.007261969	0.004961908	0.003018192	0.003103239	0.002575474	0.00693146	0.000785897	0.001393127	0.001948513	0.001350321	0.001327311
PI576337	107.3947468	107.3947468	107.3933946	3.409537815	0.931181851	14.57604964	13.94287538	0.204203102	0.090360303	0.037483624	0.241791246	0.043281215	0.046544844	0.024770226	0.065839535	0.007170139	0.00438611	0.003236347	0.004395391	0.001036866	0.001379451	0.209153269	0.092615202	0.0381941	0.046060686	0.075221087	0.044861822	0.030146354	0.026000699	0.047658899	0.026698858	0.021598235	0.010111558	0.011810604	0.007340374	0.005063765	0.008855556	0.004475897	0.005785149	0.005992253	0.003790726	0.003354073	0.00325951	0.005568872	0.00205501	0.001840336	0.003285433	0.000949397	0.000704039
PI576396	104.4254162	104.4254162	104.4262135	3.353073388	0.934039152	15.37895555	13.43263828	0.163902108	0.116220387	0.130113548	0.215470112	0.038477638	0.034423118	0.021934141	0.04652431	0.004633287	0.004845759	0.002558333	0.001654963	0.00052319	0.00107799	0.164383434	0.116650086	0.130773191	0.0421839	0.093147665	0.038514604	0.034252517	0.022125156	0.017818893	0.009394706	0.012816607	0.00794439	0.009616993	0.004655156	0.005694785	0.005753452	0.004868983	0.016121894	0.003654277	0.002040334	0.002545826	0.003136231	0.004464725	0.002154027	0.001615576	0.00143543	0.001230512	0.002883539
PI656020	104.5425503	104.5425503	104.4814321	3.414585897	0.934240991	15.38999549	13.69007548	0.161313216	0.115999463	0.059833039	0.314192895	0.031433873	0.027443719	0.012114114	0.068615976	0.007866991	0.004187801	0.0027847	0.004979399	0.001394494	0.001507676	0.163365599	0.117179597	0.060338141	0.07129931	0.112679681	0.031754355	0.026574841	0.013450704	0.035428346	0.027553726	0.02272708	0.008818543	0.01910566	0.007950708	0.004991407	0.005121357	0.004230864	0.023371188	0.004360904	0.004492337	0.00281754	0.003916411	0.006869505	0.000870113	0.000981681	0.003915655	0.001262267	0.00123527
PI533903	92.45339122	92.45339122	92.40681856	3.249696532	0.924082321	13.65220341	12.10790806	0.180087969	0.078400503	0.164376796	0.205937801	0.037122977	0.033053506	0.019180486	0.043016237	0.004610301	0.006435036	0.002671774	0.001335239	0.001497397	0.001425641	0.180785417	0.078660874	0.165178452	0.033115697	0.09293656	0.03722388	0.033575356	0.01934822	0.017676249	0.011152333	0.014566513	0.00763392	0.011613197	0.004624533	0.005391488	0.005445292	0.006461284	0.006804357	0.004040447	0.003948946	0.00267397	0.002923964	0.00509657	0.001471382	0.001457301	0.001290713	0.001131122	0.001078791
PI656007	98.95710165	98.95710165	99.0443348	3.272131957	0.917283963	12.56031434	12.80666482	0.226580034	0.089631885	0.088123902	0.170831608	0.046927617	0.043379899	0.025845658	0.047268573	0.004148098	0.005649072	0.003358558	0.002572566	0.002816001	0.001282136	0.228459909	0.090415609	0.088780167	0.012736865	0.074213904	0.047170361	0.038745292	0.025972144	0.019121704	0.009662272	0.016372384	0.009472569	0.003796098	0.004187096	0.005353187	0.013064652	0.005698285	0.002733584	0.006674132	0.002823001	0.003387683	0.003358454	0.004484467	0.002202179	0.002818856	0.002271594	0.001360895	0.000527295
PI534047	NA	NA	NA	3.159603904	0.916966112	12.24470742	10.75040179	0.18567982	0.103256042	0.12095434	0.174782204	0.042287371	0.038691714	0.039302614	0.041501284	0.005703666	0.004782563	0.002574309	0.001389163	NA	0.000482823	0.187524697	0.104322215	0.122177013	0.023647758	0.064702212	0.042803247	0.035874717	0.039858088	0.017344719	0.007302906	0.013008432	0.006780489	0.00152058	0.005764709	0.006151829	0.009548357	0.004846475	0.000828544	0.005650953	0.002687884	0.002521941	0.003447927	0.005392001	0.002086782	0.002200698	0.001372185	0.001291559	0.001703572
PI533785	100.7813812	100.7813812	100.8025596	3.28684523	0.923323199	13.35928083	12.91610675	0.196494368	0.114932746	0.108490871	0.22217153	0.034163619	0.037329986	0.035876488	0.045535296	0.004631416	0.004683431	0.002496025	0.00251101	0.001858837	0.001448569	0.197763537	0.116087349	0.109302274	0.03509161	0.100604712	0.03430043	0.037422851	0.036159419	0.019705068	0.011007388	0.020925519	0.008789118	0.009611881	0.004677618	0.004552749	0.009609882	0.004715839	0.008453331	0.004804673	0.003185725	0.002490883	0.002947057	0.004386175	0.001334434	0.001225268	0.002285718	0.00087383	0.001086485
PI552861	104.6899243	104.6899243	104.6325161	3.376230454	0.93297964	14.97508814	13.58682411	0.175669059	0.105710309	0.078347923	0.219768881	0.041581327	0.03427714	0.014812562	0.061642316	0.00767944	0.005058743	0.002992992	0.003608376	0.002358352	0.001599286	0.177948475	0.107240094	0.079148284	0.035434431	0.091179894	0.042268979	0.029399078	0.014870576	0.032315447	0.02453485	0.015665799	0.008888548	0.005879956	0.007771395	0.004622138	0.009068384	0.005101525	0.002033555	0.004584281	0.003120422	0.002991055	0.002916071	0.004031536	0.001702757	0.00189055	0.003003466	0.001371024	0.000501773
PI34911	100.6142857	100.6142857	100.8604223	3.370374505	0.933829865	15.16599238	13.15532716	0.14976413	0.135492206	0.045002779	0.298750285	0.035120745	0.019796677	0.011115832	0.075175637	0.008824002	0.002900157	0.00239401	0.004347051	0.000685487	0.001187737	0.151301541	0.136747265	0.045455617	0.080146763	0.094780946	0.035429623	0.019098569	0.011028326	0.051106568	0.03813147	0.015398771	0.008298967	0.016853436	0.008897736	0.004829875	0.006098069	0.002927136	0.009477168	0.004329279	0.00348258	0.002406574	0.002673604	0.005926176	0.000357425	0.001060666	0.002928378	0.001071474	0.001577507
PI533750	97.1687617	97.1687617	97.14337583	3.250980645	0.923764435	13.58287699	12.49210254	0.185218738	0.103148962	0.119884248	0.192372544	0.03622522	0.0563844	0.035621845	0.034764882	0.005759392	0.004106049	0.002683966	0.00104687	0.001455965	0.000666235	0.188067394	0.104906457	0.121792834	0.023528428	0.106051166	0.036770116	0.046161895	0.036439396	0.018619343	0.003113113	0.010759554	0.008022141	0.00124283	0.005853059	0.004656718	0.007199069	0.004169384	0.005998393	0.004947166	0.002321594	0.002988533	0.002428435	0.003946786	0.001817775	0.001312098	0.001117115	0.001197115	0.001201114
PI533754	86.87846301	86.87846301	86.86344282	3.22692045	0.923818395	13.19547744	11.62182365	0.185874666	0.092288324	0.141215517	0.203859091	0.0391249	0.042171302	0.021187744	0.038601253	0.00484395	0.004931326	0.003711652	0.001191093	0.000946599	0.000875301	0.186971276	0.092975593	0.142096115	0.031209743	0.090699365	0.039313007	0.040904877	0.021352477	0.020142643	0.002578701	0.013462455	0.008030786	0.003062467	0.004871852	0.005777728	0.007009557	0.004961191	0.004510246	0.005007048	0.002666774	0.003746119	0.004227509	0.003594585	0.002274627	0.002686227	0.001210189	0.001218804	0.00208738
PI533755	92.39304627	92.39304627	92.35600021	3.276269726	0.923628983	13.16865078	12.11148256	0.19448178	0.089161454	0.134516298	0.235937681	0.035922274	0.033566882	0.023476565	0.051304028	0.004661275	0.005902023	0.002557559	0.003244444	0.000473934	0.001621033	0.19579461	0.089972403	0.135050547	0.041040619	0.108618296	0.03606247	0.032399205	0.023754297	0.018067295	0.015829141	0.017196819	0.007719186	0.008830228	0.004686542	0.006432592	0.009148894	0.005934185	0.007845405	0.005367115	0.004801653	0.002573149	0.003814936	0.004862139	0.003187288	0.001704848	0.002985654	0.001748296	0.001647318
PI533757	94.37126712	94.37126712	94.41429544	3.293009621	0.921869156	13.00014285	12.1598241	0.206462056	0.111149686	0.072896802	0.208377815	0.038925485	0.038147411	0.031844789	0.05118573	0.00648302	0.00581024	0.002834632	0.002655195	0.003626068	0.001555419	0.210045449	0.113089249	0.074163236	0.034940462	0.082242013	0.039522119	0.031842752	0.032551016	0.033327569	0.01507094	0.019793644	0.009463963	0.005788539	0.00656177	0.00567933	0.010374192	0.00590425	0.001875237	0.005310124	0.003078199	0.002887748	0.002815811	0.005959493	0.001691294	0.001244	0.002139403	0.000966082	0.001117425
PI533758	99.84657669	99.84657669	99.86704261	3.385366838	0.934523128	15.70086993	13.05363512	0.164024745	0.129503156	0.058250145	0.263576112	0.038280443	0.023063039	0.011248819	0.074563303	0.008262011	0.003701394	0.00272333	0.003242884	0.002049305	0.0013613	0.165018148	0.130992436	0.058829506	0.060879595	0.080630547	0.038643261	0.023641372	0.011337618	0.038359255	0.034403994	0.016591689	0.00768438	0.014186083	0.0083573	0.005023323	0.00902658	0.003749022	0.016725992	0.004691366	0.01007523	0.002739179	0.004169934	0.004302703	0.000846832	0.001310861	0.00212828	0.001357291	0.001798066
PI533760	98.43364766	98.43364766	98.66517507	3.348881562	0.92698051	14.0902995	13.00562076	0.195710773	0.114608677	0.050616978	0.258382889	0.037873337	0.038623681	0.02670355	0.061427107	0.007815472	0.005126108	0.002547836	0.00347638	0.001457266	0.001419972	0.1986083	0.1163462	0.051439536	0.044269306	0.100226153	0.038304015	0.033854899	0.027093688	0.035750959	0.022960909	0.017617257	0.009656894	0.010264192	0.007902423	0.005991059	0.008238964	0.005198829	0.011848932	0.004653012	0.003508111	0.00257952	0.003275997	NA	0.001038322	0.00122719	0.003059923	0.001284052	0.00227018
PI533761	100.6103334	100.6103334	100.4721976	3.369439781	0.929176405	14.46745093	13.14486021	0.196152257	0.092796298	0.103059862	0.178062873	0.047253837	0.03749668	0.01849591	0.063544071	0.00482601	0.004887183	0.003341892	0.003042931	0.002644708	0.001737029	0.197574862	0.093689754	0.1041042	0.024986777	0.062099021	0.047639415	0.036428449	0.018649312	0.029007055	0.022964824	0.015588956	0.009677807	0.004706857	0.004869901	0.006244321	0.013172325	0.004935185	0.002741544	0.005892645	0.004084735	0.003373221	0.003478545	0.003399415	0.001875088	0.002440702	0.002880976	0.001035463	0.000905626
PI533766	96.29516079	96.29516079	96.35311729	3.331291147	0.931070169	14.76346423	12.37731039	0.17814496	0.120404435	0.101024001	0.205082939	0.039979681	0.039124501	0.034852445	0.042328751	0.008048694	0.003949018	0.002908219	0.002620568	0.000919346	0.000813958	0.179397437	0.121213122	0.101797871	0.026392312	0.081167447	0.040172447	0.035706894	0.035150559	0.030300367	0.01359023	0.013986189	0.008802859	0.005151093	0.00810097	0.004839101	0.007503074	0.003975872	0.001835064	0.004312951	0.001371109	0.002926127	0.002842772	0.004319198	0.001313918	0.001478012	0.002162457	0.001417897	0.001764515
PI533769	100.0997714	100.0997714	100.1339598	3.364685066	0.93383093	15.408345	12.89277074	0.157658777	0.124688764	0.060555701	0.262792992	0.036394032	0.020968278	0.012526318	0.071654633	0.0100576	0.003848249	0.002444829	0.003064733	0.000639263	0.001397544	0.158474907	0.125733641	0.061055964	0.067745417	0.08327162	0.036648628	0.021909943	0.011879303	0.046839772	0.034644599	0.013998736	0.009900999	0.011842295	0.010138904	0.005737707	0.005715642	0.003878625	0.013356743	0.004360474	0.00376898	0.002458446	0.001969428	0.004946427	0.000829759	0.000741372	0.002661324	0.000776448	0.001666205
PI533776	103.2249041	103.2249041	103.2023151	3.342562815	0.929416505	14.29332079	13.48379013	0.155768728	0.150007101	0.027043444	0.338173518	0.029023349	0.01180145	0.001339948	0.100964241	0.011829972	0.002969771	0.00161004	0.004325564	0.000594322	0.001549623	0.158090384	0.152488477	0.027649548	0.102993937	0.105149776	0.029565058	0.010711498	0.001235516	0.042700749	0.058969924	0.013696685	0.007759694	0.012696477	0.012012	0.004794179	0.00591483	0.003020473	0.019630061	0.004308755	0.005419165	0.001624611	0.003052039	0.005677084	0.000654132	0.000516364	0.002776356	0.00083515	0.001701086
PI533789	95.18018535	95.18018535	95.16690368	3.276596704	0.921792556	12.97115197	12.54585102	0.189041269	0.098035758	0.136078342	0.161478737	0.043581358	0.044836655	0.022137095	0.049486477	0.004557004	0.005471362	0.002904093	0.002166324	0.001929521	0.001441839	0.189895133	0.098450102	0.136631202	0.027315462	0.055851345	0.043808477	0.044570486	0.022249166	0.016336377	0.010062182	0.019418488	0.010842842	0.003429337	0.004577453	0.006203058	0.009205927	0.005503012	0.005001688	0.004980224	0.003053665	0.002923278	0.002650381	0.006253006	0.001898042	0.001992673	0.002089238	0.000970488	0.000336787
PI533794	101.7190888	101.7190888	101.7187915	3.271064203	0.915142643	12.23811325	13.02891023	0.234970534	0.086137574	0.072592698	0.234771559	0.043227997	0.03563544	0.01814837	0.052297437	0.005075115	0.005012405	0.00371502	0.003151453	0.002511876	0.001285595	0.236849042	0.086830803	0.073160547	0.035458122	0.088336827	0.043464833	0.034564281	0.018238167	0.033469246	0.014109685	0.021094853	0.009057291	0.009558447	0.005114034	0.005726397	0.00967995	0.005054307	0.010893533	0.005898733	0.004205879	0.003740839	0.00333855	0.005112839	0.001362251	0.001523646	0.0029631	0.001647832	0.000673966
PI533799	91.92928392	91.92928392	91.88769839	3.33671524	0.931566409	14.85704307	12.06403679	0.164302601	0.140563368	0.058965412	0.242603104	0.036766183	0.031365055	0.025447161	0.05566811	0.008058193	0.003506868	0.002252643	0.002431287	0.001158092	0.00099101	0.164876728	0.141340831	0.05941329	0.052040297	0.09591724	0.036966824	0.029186767	0.02551847	0.036865124	0.020283067	0.013083266	0.00944551	0.009659147	0.008101848	0.005714098	0.005357695	0.003527177	0.009569043	0.003965147	0.002317068	0.002253003	0.002149321	0.005430457	0.000932273	0.000521677	0.002366295	0.000637853	0.00172137
PI533800	87.42105649	87.42105649	87.29232127	3.208047394	0.92260595	13.1097262	11.3662526	0.188988749	0.116600879	0.103229628	0.198675846	0.037938281	0.039010475	0.035399863	0.039817136	0.006745858	0.004092457	0.002711866	0.001934406	0.000887201	0.000863545	0.190202829	0.11707862	0.103759179	0.031059747	0.108762751	0.038192589	0.036819878	0.035322729	0.019277024	0.005966512	0.009970754	0.007989465	0.002862441	0.006784897	0.005386218	0.008128995	0.004116597	0.002399555	0.004366034	0.001668441	0.002643092	0.002203217	0.004159479	0.001223457	0.00138461	0.002004808	0.001250696	0.001311123
PI533807	99.23985809	99.23985809	99.25438671	3.344409733	0.927454769	13.7652943	12.98184552	0.201477619	0.101074362	0.067173635	0.285461411	0.037508641	0.025849678	0.003137489	0.073876122	0.006766894	0.004433696	0.003099762	0.003642002	0.001033925	0.001373154	0.203390497	0.10197241	0.067668843	0.058483874	0.092786823	0.037563697	0.024658508	0.003363093	0.048274087	0.033219542	0.014782657	0.007782911	0.005841073	0.006826779	0.005255783	0.010282607	0.004471279	0.019342821	0.006242571	0.006719104	0.003135196	0.004231663	0.004412568	0.00132497	0.001242252	0.002574665	0.001003587	0.001390724
PI533810	93.41407244	93.41407244	93.45305307	3.286700241	0.934117371	15.12922448	11.95116188	0.162263502	0.113869043	0.095296245	0.182858423	0.038920451	0.054436443	0.044963296	0.03731322	0.006611407	0.004796806	0.003178546	0.00161833	0.001007033	0.000888752	0.163975299	0.115022134	0.096009912	0.030081128	0.098244632	0.038928562	0.048811398	0.045631827	0.014701971	0.00399869	0.014824108	0.00804339	0.002550827	0.006665349	0.00480469	0.00579127	0.00484111	0.00329404	0.004019345	0.002185004	0.003219925	0.002862362	0.003444955	0.000988208	0.001461164	0.00172923	0.001637553	0.000866268
PI533821	112.9148891	112.9148891	112.9777455	3.524895253	0.940698704	17.23550772	14.94288688	0.159804357	0.104245452	0.031518459	0.301377905	0.031441114	0.012611507	0.001565838	NA	0.008284839	0.004208956	0.001767338	0.004568019	0.00079399	0.001787089	0.163023154	0.105959595	0.032045724	0.078213078	0.085207223	0.032054104	0.01241096	0.001649914	0.037581129	NA	0.019263708	0.007521158	0.008751185	0.008431589	0.004932773	0.007698472	0.004284198	0.026580357	0.005615298	0.009196473	0.001796505	NA	0.005515786	0.001657299	0.000347899	0.002814604	0.00136006	0.00184585
PI533824	100.1041964	100.1041964	100.1239699	3.326075015	0.92697062	14.16554896	13.01544913	0.182258639	0.075830387	0.135365068	0.176574979	0.041937437	0.058314849	0.026838598	0.046375462	0.005007742	0.006698334	0.002833539	0.002310531	0.001423255	0.001453225	0.183501678	0.076233207	0.13642032	0.023364268	0.071839154	0.042259128	0.056263928	0.027121095	0.014047084	0.006195616	0.019828317	0.010417192	0.004587553	0.005030679	0.005773943	0.008715861	0.006749001	0.002492747	0.005067916	0.003784491	0.002863734	0.003751044	0.005810649	0.003643736	0.001961063	0.002143932	0.001763123	0.000633734
PI533833	105.9320293	105.9320293	105.8739782	3.375371968	0.925232758	13.46110395	13.65811908	0.215631811	0.081611306	0.085602899	0.185602258	0.050446906	0.039680991	0.019022326	0.068532365	0.005014117	0.005333435	0.003489041	0.003483974	0.003683414	0.001688003	0.218484544	0.082712169	0.086636645	0.03191119	0.051578853	0.051013348	0.038375303	0.019380502	0.025124835	0.022037425	0.023696281	0.011160112	0.002845341	0.005064998	0.006453182	0.01040171	0.005404707	0.001665752	0.007418714	0.006279193	0.003523198	0.004071034	0.004716284	0.00332362	0.003410374	0.002944092	0.001438141	0.000690246
PI533841	97.22193326	97.22193326	97.19888652	3.301544724	0.921344644	12.94106538	12.41659224	0.212907783	0.093961055	0.091916052	0.222344224	0.043084444	0.035486268	0.02193164	0.056213905	0.005616911	0.005204991	0.00340565	0.003728033	0.00216016	0.001941208	0.215271839	0.094700542	0.092505418	0.030846806	0.09155455	0.043348875	0.035115574	0.022188298	0.038046133	0.016510357	0.021621915	0.010970394	0.010525734	0.0056514	0.005712087	0.007539244	0.005248155	0.0020595	0.005200463	0.003730925	0.0034292	0.00251617	0.00509625	0.001736588	0.000935656	0.002977643	0.000948172	0.000899102
PI533842	92.63237437	92.63237437	92.51580548	3.241813563	0.925500152	13.55701325	12.10861698	0.188682246	0.11683081	0.087770639	0.226776023	0.043136085	0.040607181	0.020855368	0.045907391	0.00689747	0.005962225	0.002836579	0.002592455	0.001427744	0.001065404	0.190113181	0.117805191	0.088351579	0.039324141	0.122037243	0.043371125	0.038679164	0.020853742	0.025309953	0.011250652	0.013647296	0.008821633	0.003209515	0.006934769	0.005119702	0.006965259	0.006000727	0.002441179	0.004046534	0.001575954	0.002849818	0.002780061	0.004077201	0.001528171	0.001250909	0.002353036	0.001097507	0.000961769
PI533856	95.43898135	95.43898135	95.43158108	3.236526695	0.923550512	13.30421279	12.35558512	0.182307144	0.105203343	0.130191088	0.170098728	0.041391835	0.0524038	0.022448799	0.048585321	0.005768459	0.004861415	0.002888967	0.001380224	0.002224979	0.001274261	0.18364426	0.105878137	0.131170058	0.025510082	0.076059599	0.041682451	0.050557163	0.022612182	0.019392743	0.008978963	0.013571281	0.009502023	0.001167429	0.005812016	0.004967992	0.007732102	0.004898801	0.003408231	0.005005491	0.003380855	0.002892754	0.003338026	0.00230725	0.001291275	0.002230243	0.001601805	0.000841454	0.001335266
PI533866	100.6376434	100.6376434	100.6646885	3.254078548	0.921502481	12.70992735	12.99611177	0.199073046	0.116482259	0.085505243	0.217414322	0.040692787	0.040720557	0.016470373	0.058191641	0.008433868	0.005410325	0.004027381	0.002939841	0.001378233	0.001615089	0.200237814	0.117373923	0.086202744	0.050838752	0.08606039	0.040858906	0.040176461	0.016707527	0.036897174	0.018427086	0.014310745	0.010454669	0.002727905	0.008475622	0.005661923	0.008782951	0.005447993	0.000184001	0.005499342	0.003341912	0.003820677	0.003554622	0.005109536	0.001613025	0.00138258	0.002611999	0.00128252	0.000953286
PI533869	97.03879627	97.03879627	97.06905969	3.264320558	0.925427998	13.66399835	12.50534397	0.197169011	0.0882218	0.105689064	0.197459815	0.041689649	0.054355683	0.031506521	0.0447353	0.005539909	0.006078668	0.00339105	0.001961469	0.001907426	0.001219147	0.198740541	0.088956346	0.106597924	0.026502835	0.100491189	0.042035718	0.051461724	0.031776817	0.022650274	0.007346454	0.012319666	0.008219598	0.000950259	0.005588686	0.004253683	0.008342515	0.006132872	0.003173695	0.005696132	0.002714431	0.003441731	0.003144548	0.005011811	0.002275122	0.002278462	0.002007634	0.00205497	0.001104813
PI533877	93.9646127	93.9646127	94.00098423	3.254226209	0.923068056	12.93680144	12.0423571	0.20167702	0.095943223	0.105098538	0.161471004	0.049546112	0.047636156	0.021650426	0.050885502	0.00556137	0.005672807	0.002968483	0.001969043	0.001002962	0.00150457	0.202011252	0.096411984	0.105782622	0.027007637	0.074201576	0.049792077	0.045890515	0.021225683	0.021144219	0.009162441	0.012153425	0.00979101	0.001957688	0.005592162	0.004847479	0.009014915	0.00569791	0.000421941	0.005911473	0.002651563	0.002987852	0.003667723	0.003012218	0.001947319	0.002102446	0.001853189	0.001977756	0.001198376
PI533878	104.6378489	104.6378489	104.6288908	3.355988185	0.927211269	13.89433102	13.65936072	0.193647483	0.114885854	0.048601454	0.244387155	0.046596921	0.029633564	0.016373232	0.076166003	0.010686318	0.005756291	0.002872682	0.003432679	0.000695347	0.001000167	0.1954778	0.115937924	0.048971058	0.063372758	0.07402592	0.047037769	0.028263063	0.016488621	0.047744489	0.037255659	0.010931552	0.008659412	0.007070702	0.010792076	0.005225288	0.007413124	0.005802421	0.004414451	0.005847884	0.004900221	0.002893118	0.002287761	0.004811976	0.002025054	0.001838545	0.002775083	0.001113226	0.001564949
PI533901	106.5389084	106.5389084	106.5062041	3.469662431	0.938702131	16.26222571	14.06141469	0.168404591	0.100807119	0.037338897	0.357914661	0.025915185	0.014725127	0.003351784	0.114758522	0.009625877	0.003602623	0.002110349	NA	0.000959708	0.001601012	0.170966082	0.102274994	0.037923843	0.079598019	0.111003779	0.026280759	0.013485038	0.0039532	0.05107273	0.070883551	0.022883553	0.007711793	0.015377263	0.009753493	0.005214204	0.007192865	0.003654097	NA	0.005104004	0.00644566	0.002129044	NA	0.006220817	0.001232819	0.00055093	0.004346654	0.001434557	0.001798008
PI533910	97.95235533	97.95235533	97.9355489	3.340715617	0.932992571	15.12546909	12.69469583	0.162952152	0.124980174	0.055007851	0.273979978	0.034839092	0.031364351	0.019799913	0.055306653	0.009512557	0.005519996	0.002862164	0.002986739	0.001713824	0.001151807	0.164493545	0.126191869	0.05541471	0.060342002	0.113934211	0.035196582	0.029752774	0.019584283	0.031753554	0.022581401	0.01375716	0.007935719	0.007346827	0.009596439	0.005573814	0.004997855	0.005574832	0.013737028	0.003523564	0.006275829	0.002885588	0.002278601	0.005670896	0.001065344	0.001532505	0.002408167	0.00107356	0.001355899
PI533911	104.6456261	104.6456261	104.6514183	3.423675429	0.936620711	15.6300438	13.44219059	0.169561652	0.105816232	0.086275386	0.245937832	0.037296011	0.032034044	0.013501433	0.06963815	0.006091223	0.004508927	0.002784787	0.003407642	0.001359935	0.001732805	0.17116694	0.106864703	0.087040866	0.049351943	0.079350295	0.037634953	0.032035438	0.013657632	0.040066431	0.029718912	0.023421623	0.009540303	0.011081406	0.006149918	0.006805925	0.007410494	0.004551879	0.007772264	0.004592212	0.003931327	0.00279053	0.001885159	0.005384219	0.00107773	0.001319554	0.002987025	0.000988351	0.000912394
PI533912	102.3704894	102.3704894	102.3858412	3.393071792	0.929055857	15.13483149	13.3532832	0.190378685	0.087447137	0.100300157	0.198044019	0.04438667	0.037399434	0.023496933	0.06530831	0.006195319	0.004959018	0.002306814	0.00275914	0.001849173	0.000945926	0.191557136	0.087954746	0.100842783	0.028375095	0.066949711	0.04460687	0.036782935	0.023250153	0.027958436	0.023805569	0.013641394	0.008445146	0.010085375	0.006236462	0.006692583	0.012165157	0.0049947	0.004843336	0.006183144	0.004593453	0.002328589	0.003145969	0.004900527	0.002732864	0.002322795	0.002388716	0.001462732	0.001407959
PI533913	93.03681636	93.03681636	93.07301519	3.274155093	0.928038652	14.29428087	12.29539306	0.168995761	0.111146453	0.105702043	0.221485599	0.040663478	0.033876734	0.021292019	0.049964324	0.006818332	0.004145346	0.002721957	0.002027939	0.001218268	0.000987734	0.170201648	0.111880098	0.106408607	0.03548425	0.116242721	0.040907297	0.031909039	0.021352954	0.022891159	0.003395177	0.012977379	0.007589306	0.004584887	0.006862754	0.004887926	0.004762038	0.004169819	0.004045886	0.004734619	0.002817945	0.002754571	0.002602449	0.004162563	0.001509651	0.001768221	0.001704396	0.001825846	0.001204868
PI533919	104.6581025	104.6581025	104.622377	3.379514705	0.923313997	13.26453033	13.73058294	0.218890052	0.084498096	0.098606489	0.190281545	0.039631372	0.048805114	0.034772449	0.055603112	0.00476075	0.005645575	0.002825198	0.003075657	0.003630042	0.001832692	0.223775383	0.08670669	0.100537333	0.031732522	0.055527564	0.04052431	0.038828005	0.035916832	0.021081446	0.013386666	NA	0.01111473	0.005862605	0.004867957	0.006454911	0.010321878	0.005775448	0.007957097	0.005936597	0.006274987	0.00289056	0.003255351	NA	0.002234183	0.001840915	0.002693653	0.001340103	0.000425613
PI533924	103.6703823	103.6703823	103.6827241	3.477694741	0.939303622	16.66484031	13.78720284	0.158854812	0.120758344	0.037289679	0.307104418	0.032231991	0.020519233	0.007876615	0.087269038	0.009779985	0.004663481	0.002411105	0.004816314	0.000836277	0.001070483	0.159836039	0.122148021	0.037873262	0.081504531	0.092908942	0.032611335	0.019956559	0.007416597	0.035940727	0.045207144	0.019135071	0.009723651	0.018629908	0.009874412	0.005680289	0.005991216	0.004717802	0.025776739	0.003889162	0.007405507	0.002439412	0.003341494	0.00482097	0.001500804	0.000972098	0.003636798	0.000789155	0.001575555
PI533927	109.8402288	109.8402288	109.7024221	3.525696384	0.942597675	18.21627968	14.42469435	0.15104424	0.1058725	0.037368384	0.308099649	0.031748764	0.017890141	0.008548342	NA	0.007192122	0.003595807	0.002111743	0.005328211	0.000915412	0.001948129	0.153465738	0.107532264	0.038083001	0.060541424	0.105653815	0.032154322	0.017509414	0.008754024	0.03832953	0.067214821	0.020365784	0.009069577	0.015627281	0.00729818	0.005420944	0.007027132	0.003651526	0.027446543	0.004533748	0.008976971	0.002143513	0.003386994	0.005371795	0.001947085	0.001235257	0.003526559	0.001253398	0.001842206
PI533936	95.49871119	95.49871119	95.46124825	3.31408111	0.927487732	13.79692215	12.47400762	0.185078956	0.083439028	0.131932564	0.219205708	0.038628153	0.040897763	0.022815432	0.050282699	0.004637249	0.005991294	0.002945141	0.001956499	NA	0.001191685	0.188277167	0.084710744	0.133757204	0.024797896	0.115987879	0.039059694	0.038871929	0.023125071	0.013661078	0.012121333	0.018929823	0.009198143	0.005204311	0.004691642	0.006851386	0.013263389	0.006083716	0.003320532	0.006695515	0.004729429	0.002983442	0.003483571	0.004943653	0.002820143	0.003050891	0.001966258	0.001253899	0.000724324
PI533938	104.0802588	104.0802588	104.1095303	3.452091125	0.937528236	16.29955044	13.54751354	0.174199501	0.11100238	0.048555372	0.263280518	0.040626564	0.020483029	0.007988807	0.092051596	0.008558646	0.003453858	0.002615423	0.002593027	0.001194102	0.001579358	0.175145253	0.111609074	0.048894254	0.046482124	0.08310203	0.040817071	0.021751412	0.007903597	0.044431024	0.051815287	0.015302248	0.008836913	0.009080831	0.008622583	0.00640849	0.007543211	0.003474339	0.022115715	0.005278724	0.008515677	0.00263547	0.002577907	0.004709031	0.001164571	0.001716453	0.002139782	0.001223728	0.001776561
PI533939	93.41293961	93.41293961	93.43605106	3.238564137	0.909133495	11.26721047	12.11177266	NA	0.056819262	0.098758359	0.222532259	0.043796792	0.034427788	0.01603841	0.060536215	0.005233137	0.005328451	0.003274249	0.003714524	0.004419943	0.001751479	NA	0.057847329	0.099834845	0.031635766	0.074777491	0.044124794	0.033773521	0.016302218	0.038276743	0.025390796	0.02414609	0.00762177	0.008668086	0.005276552	0.00594982	0.009476972	0.005385477	0.000795398	0.006389806	0.010640276	0.003297011	0.003906635	0.005521228	0.002712347	0.002238894	0.003020442	0.001018868	0.00081429
PI533940	89.16975496	89.16975496	89.13227975	3.248992609	0.926203961	13.83839063	11.63892186	0.179749391	0.130568349	0.088306312	0.215382446	0.040652238	0.03393691	0.028719157	0.048278119	0.008032699	0.003945125	0.003013967	0.001372218	0.002095993	0.001010581	0.18117803	0.13153665	0.088995699	0.039924349	0.114399638	0.040796098	0.031218169	0.028821205	0.020103279	0.011672276	0.010745856	0.007919584	0.004207315	0.008092637	0.006051146	0.006809899	0.003977821	0.004161215	0.004703974	0.002537813	0.003043177	0.002451643	0.003018277	0.001786772	0.001609616	0.001066852	0.001439162	0.002077486
PI533943	91.3079297	91.3079297	91.32528111	3.255461321	0.926634371	13.81053579	11.79141327	0.190463359	0.108211201	0.114541472	0.198084485	0.039485316	0.041181336	0.022405046	0.044060149	0.00503288	0.006743509	0.003197986	0.001999509	0.002113538	0.001230653	0.182822184	0.108986194	0.115524272	0.037574426	0.098013043	0.039648293	0.038042033	0.022355696	0.018873174	0.009221707	0.014451018	0.008816102	0.003116543	0.005074758	0.005053115	0.008149139	0.006804039	0.002581159	0.003837215	0.002176841	0.003213001	0.002614042	0.003907524	0.001765105	0.001291596	0.00178989	0.001334167	0.001248768
PI533948	103.0702271	103.0702271	103.0566391	3.233499475	0.912986933	11.51789867	13.52983538	0.23469972	0.093736732	0.072584166	0.143052025	0.056074873	0.036642005	0.019585623	0.068151017	0.004514457	0.005725895	0.003693843	0.003132175	0.00148502	0.000816253	0.235874652	0.094105648	0.07304303	0.011275325	0.047713225	0.056350196	0.036896519	0.019821376	0.030930351	0.025207042	0.012746819	0.008838825	0.004747586	0.004534785	0.005715169	0.012340712	0.005756695	0.001910949	NA	0.004241907	0.003719808	0.003864528	0.002598256	0.001823706	0.001852466	0.003005763	0.000775887	0.000662227
PI533955	95.48676552	95.48676552	95.45275034	3.366303766	0.930805303	15.22845798	12.45850834	0.185248745	0.087884418	0.108265414	0.166885108	0.040791037	0.042527267	0.023346843	0.060316841	0.004807288	0.00518321	0.003487572	0.002178379	0.001670268	0.001191753	0.186566124	0.088530245	0.108904352	0.020938152	0.075319766	0.041031614	0.040921242	0.02312328	0.0295195	0.023217683	0.017313428	0.009243544	0.004937336	0.004836157	0.006105273	0.008373184	0.005221642	0.003084581	0.006332555	0.004207774	0.003508726	0.002954209	0.005309314	0.002545323	0.002458046	0.001976897	0.001459988	0.000794675
PI533956	107.0328554	107.0328554	107.1080584	3.290972575	0.92218478	13.07496813	13.77247595	0.197938611	0.090638224	0.130514354	0.159232635	0.040572426	0.054451641	0.036247003	0.044655503	0.002763341	0.00674314	0.003801404	0.002023279	0.001652648	0.001341939	0.199092602	0.091244157	0.131581395	0.019790685	0.056980794	0.040787492	0.054051071	0.036442193	0.015398834	0.004433066	0.018162931	0.008816639	0.005983821	0.002798046	0.004241105	0.008834557	0.006799945	0.002096655	0.005389217	0.002293178	0.003821326	0.004233749	0.007098299	0.003212602	0.003181135	0.001946431	0.002307734	0.00076095
PI533957	105.2770709	105.2770709	105.3066854	3.472041282	0.940495233	16.87863132	13.9944063	0.160815573	0.095965167	0.071531167	0.273387474	0.037772396	0.020820672	0.009053834	0.117140232	0.006870008	0.004393384	0.002231503	0.003664481	0.000495786	0.002003499	0.1624414	0.097045481	0.072448691	0.06348602	0.086023915	0.038230614	0.019766079	0.00875355	0.032739999	NA	0.015657443	0.008209774	0.007298265	0.00696028	0.005754227	0.008344435	0.004450301	0.027096247	0.004458594	NA	0.002262833	0.001891904	0.004627631	0.00164734	0.001224011	0.002807724	0.000925447	0.001580419
PI533961	102.5125442	102.5125442	102.5604785	3.384200515	0.934119386	15.19589481	13.54418542	0.172206424	0.111921384	0.074455171	0.266040227	0.037258284	0.029569576	0.015828456	0.070958167	0.008447413	0.004021109	0.002088622	0.002985949	0.000620294	0.001418443	0.173271183	0.112579888	0.075018357	0.05356324	0.101764525	0.037597921	0.028261591	0.016059316	0.037126958	0.0363416	0.013756458	0.007345915	0.004676139	0.008514952	0.004791504	0.008216707	0.004053362	0.016417113	0.004079699	0.00784944	0.002103786	0.002154692	0.007053895	0.001472942	0.001304109	0.002243018	0.000975552	0.001402081
PI533962	100.1411502	100.1411502	100.1240981	3.471147306	0.940044269	16.91152765	13.30708027	0.149258948	0.126066405	0.034013739	0.309509359	0.033141307	0.018826498	0.004754211	0.104168009	0.007797305	0.003699291	0.001643456	0.003978706	0.000582186	0.001779138	0.151340633	0.127713748	0.034619746	0.080565496	0.093924791	0.033566258	0.018195959	0.005183745	0.03889312	0.063132541	0.019709189	0.008328834	0.014960189	0.007906642	0.005726138	0.006633523	0.0037457	0.023846562	0.003962611	0.01021603	0.001666441	0.003259968	0.005368289	0.001074858	0.000289717	0.002977582	0.001016681	0.00131528
PI533965	106.9100255	106.9100255	106.9372431	3.445542899	0.940053115	16.81899139	13.97980422	0.154102143	0.108130968	0.064983021	0.26062109	0.041311251	0.024209131	0.01303054	0.097655061	0.009011562	0.003289816	0.002602035	0.003575042	0.000352694	0.001356183	0.154455307	0.108793128	0.065401497	0.050573521	0.106796139	0.041502309	0.025439834	0.013171829	0.037551263	0.053840216	0.018002911	0.009377008	0.008708778	0.009065686	0.006691438	0.007263144	0.003308179	0.006067727	0.004113866	0.005015468	0.002616799	0.003225885	0.004302743	0.002089919	0.001098896	0.002719458	0.001317053	0.002359862
PI533967	89.61301552	89.61301552	89.55652735	3.309595235	0.932130953	15.05398748	11.73124607	0.167386254	0.126428487	0.073628806	0.242886608	0.041108502	0.033804067	0.03024233	0.052767774	0.009024367	0.00479022	0.002944438	0.002365217	0.001667566	0.001185835	0.167647746	0.126601045	0.074058757	0.054200847	0.113582779	0.041089991	0.036034212	0.029516818	0.027754366	0.019305428	0.012897842	0.008032729	0.005158965	0.009051566	0.005536828	0.004192174	0.004807263	0.010443766	0.003477927	0.0020703	0.002947217	0.001909366	0.005739755	0.000901295	0.000594887	0.002016966	0.000875419	0.001684605
PI533970	102.3146967	102.3146967	102.3119189	3.362283287	0.932279228	14.74235757	13.53501429	0.167939859	0.115348574	0.055566984	0.335230388	0.03048875	0.017122971	0.015560451	0.076788583	0.008361847	0.003429496	0.001769131	0.003772256	0.00115338	0.001275318	0.169935898	0.116298269	0.05621248	0.092593032	0.10448441	0.030676601	0.016449467	0.015621502	0.050543389	0.036892643	0.021679591	0.007816801	0.013924951	0.008435932	0.004775175	0.006040174	0.003463871	0.019839592	0.004480289	0.007465722	0.001791945	0.004957879	0.005196242	0.000951133	0.000999422	0.00288857	0.000742372	0.001298898
PI533976	96.12050708	96.12050708	96.14087111	3.336567794	0.929877121	14.38841457	12.41861653	0.190682276	0.087008299	0.120239912	0.200468254	0.040091258	0.048905349	0.033516353	0.047725528	0.004174528	0.004304595	0.00305898	0.002105276	0.00312501	0.001835613	0.194412536	0.088758927	0.122956624	0.030485444	0.081509059	0.04080217	0.035640914	0.035037069	0.02845563	0.014157968	0.016742461	0.008235995	0.002010665	0.004253677	0.005926597	0.01028062	0.004382968	0.004563554	0.005503297	0.004245518	0.003119339	0.002030884	0.006814818	0.002056747	0.001886308	0.002211363	0.001474601	0.000889838
PI533979	101.0444887	101.0444887	101.0473052	3.314348964	0.920052436	12.8311429	13.20398524	0.216838606	0.096967069	0.110194321	0.172942894	0.044226064	0.038734612	0.020366081	0.050654865	0.005210082	0.006185582	0.003346794	0.002507942	NA	0.001479708	0.220309807	0.098414645	0.11190263	0.022880665	0.061462544	0.044813202	0.034287976	0.020244428	0.026179307	0.013408548	0.018292776	0.008585096	0.004134093	0.005288126	0.005682334	0.012596551	0.006276436	0.003839192	0.006330287	0.004014305	0.003404495	0.002511658	0.005152453	0.002289309	0.002137582	0.002140712	0.002082282	0.000859235
PI533980	90.81519341	90.81519341	90.80033809	3.213191258	0.925438515	13.48542234	11.72602433	0.196975071	0.11334948	0.11879798	0.173504166	0.044018506	0.044804766	0.030475999	0.037988574	0.004313829	0.005811937	0.003053848	0.001914386	0.000994735	0.000855703	0.197652758	0.11386878	0.119381479	0.021623875	0.091856888	0.04424825	0.043133248	0.030245801	0.020242839	0.005004732	0.009784223	0.007104122	0.004978322	0.004341291	0.00476061	0.006552334	0.005842851	-8.34E-05	0.004612408	0.001287288	0.003078756	0.002760224	0.003519954	0.001637727	0.001473941	0.00184982	0.001552618	0.001626112
PI533985	104.3039717	104.3039717	104.3028908	3.423301924	0.933466824	15.10998096	13.53406409	0.185590823	0.101839651	0.081977117	0.200187737	0.046463406	0.032080645	0.019497705	0.071280659	0.005463839	0.004759352	0.00299448	0.003607605	0.002065058	0.001856466	0.186519835	0.102525958	0.08295885	0.029580209	0.072781136	0.046928108	0.03224746	0.019169276	0.036325699	0.030632434	0.017756859	0.010452671	0.006191188	0.005515918	0.005915528	0.008635114	0.004799977	0.004514875	0.00558798	0.005861251	0.003018841	0.002828978	0.005323114	0.002075408	0.001057577	0.002814426	0.000750562	0.001574801
PI533986	100.6898566	100.6898566	100.5710195	3.383447418	0.931124112	14.6111598	13.21614042	0.188831572	0.094015157	0.082426526	0.266768471	0.035386767	0.023229386	0.008496569	0.09062503	0.008610234	0.005035521	0.001891929	0.003684752	0.001724739	0.001468749	0.190131073	0.094746398	0.083239807	0.059382562	0.101557152	0.035689559	0.023353293	0.007860101	0.036038549	0.051993373	0.01947964	0.00905077	0.005805732	0.00868438	0.005231678	0.00972327	0.005084232	0.016335963	0.004217968	0.006853212	0.001907858	0.002159868	0.004951183	0.00121031	0.001073158	0.002842855	0.000895483	0.000895591
PI533989	98.52364297	98.52364297	98.55784743	3.268152983	0.921348477	12.72950689	12.70676222	0.205147399	0.096740593	0.10248886	0.170500623	0.046427267	0.048408942	0.018837908	0.047204114	0.005307364	0.005311186	0.003585912	0.002140332	0.001868942	0.001229738	0.207279705	0.097639056	0.10334118	0.027361251	0.069704613	0.046828598	0.045956606	0.019057562	0.019683128	0.007593017	0.01469719	0.010635638	0.001497363	0.005348174	0.005712858	0.0092853	0.005360121	0.001871487	0.006232862	0.003088333	0.00362464	0.002910702	0.004856333	0.00236986	0.00197245	0.002259347	0.001641233	0.000304846
PI533996	100.9494955	100.9494955	100.896372	3.308742148	0.925502628	13.44880242	13.14351546	0.184617452	0.111005835	0.078646356	0.260130894	0.039453739	0.034626636	0.015775237	0.049848654	0.007634499	0.005603927	0.002805261	0.002601594	0.002973289	0.001538808	0.187233188	0.111926373	0.07959144	0.05041426	0.114271064	0.039889965	0.031952771	0.015825559	0.024376683	0.017007112	0.016822457	0.00876531	0.005194608	0.007705397	0.005308195	0.007484085	0.005671449	0.011135826	0.005110672	0.007538638	0.002842192	0.002549373	0.005371744	0.001360006	0.001552934	0.002369864	0.000600235	0.001076108
PI533997	97.26234246	97.26234246	97.29945019	3.330572761	0.925962359	13.74558799	12.61042956	0.203189242	0.108026692	0.087587843	0.189685925	0.046148804	0.039210939	0.01672474	0.05949011	0.005922783	0.006079183	0.002503795	0.003144318	0.002052191	0.001138018	0.204369379	0.108643058	0.088098723	0.036579786	0.073339867	0.046375056	0.039162078	0.016711962	0.015797788	0.016674596	0.02460463	0.012354812	0.005388072	0.005947547	0.006478904	0.01062474	0.006121026	0.002846989	0.00508973	0.003239309	0.002512635	0.002139338	0.003456934	0.001481201	0.001236245	0.002663974	0.001009468	0.000749991
PI534009	91.95788022	91.95788022	91.91010035	3.291825512	0.930585983	14.92418756	11.92644651	0.156082571	0.132672705	0.047599799	0.267910092	0.041480611	0.048854957	0.015927386	0.042610322	0.006897576	0.002754062	0.00220976	0.002043228	0.000584771	0.000949109	0.156718555	0.133444296	0.047986144	0.038388427	0.122596989	0.041672435	0.04574624	0.015911842	0.048019347	0.009156486	0.0043605	0.008161331	0.009842999	0.006934158	0.003616621	0.006849261	0.002778752	0.017352897	0.004067781	0.003760693	0.002223643	0.003006349	0.006155829	0.00157537	0.00114191	0.001683732	0.001169785	0.002100372
PI534021	94.47763264	94.47763264	94.48777363	3.235934282	0.922126549	12.93894815	12.25553036	0.16969781	0.105686286	0.168253443	0.164196948	0.03536499	0.045058261	0.034959109	0.042620662	0.005671665	0.003520883	0.002652213	0.001604814	0.002004919	0.000789812	0.171639199	0.106440571	0.169260688	0.015727538	0.085097759	0.035600067	0.042262128	0.035256167	0.013816368	0.008575948	0.011262139	0.008118225	0.002506751	0.005734929	0.00404598	0.00607053	0.003546374	0.007983259	0.004345848	0.002254774	0.002666994	0.002823755	0.003248983	0.001700041	0.001562012	0.001498173	0.001280068	0.001104203
PI534037	101.6162721	101.6162721	101.5909838	3.338313238	0.923266617	13.32908531	13.2227779	0.206746944	0.082332254	0.119336277	0.212640116	0.038431545	0.028632025	0.014378394	0.080128462	0.006082897	0.005857761	0.003152923	0.003260834	0.004438216	0.001621617	0.208691948	0.082868155	0.120835106	0.044376659	0.068363118	0.038748866	0.029311778	0.014253486	0.023812478	0.040385687	0.021251719	0.009274421	0.00402697	0.006128829	0.006190938	0.012100637	0.005927818	0.008770921	0.005765023	0.01071063	0.003195231	0.003146696	0.003994049	0.002051846	0.002076921	0.002718772	0.00066056	0.000941496
PI534053	96.57592839	96.57592839	96.58288482	3.309582777	0.92711404	14.13437894	12.8338224	0.192830312	0.111353214	0.084196738	0.211642733	0.040175526	0.034328918	0.01470404	0.061880555	0.007140279	0.005175864	0.002816934	0.003163354	0.001826474	0.001088751	0.193276048	0.111920322	0.084644354	0.030314719	0.092087553	0.04037155	0.034665494	0.014648283	0.036875812	0.023978598	0.011515977	0.009081438	0.00658023	0.007183629	0.006394872	0.009877409	0.005200161	0.003430432	0.005934175	0.003341349	0.002839508	0.002573152	0.004141895	0.001448886	0.001504161	0.002654344	0.001377586	0.001163227
PI534054	98.93942234	98.93942234	98.94264527	3.28147455	0.917379491	12.20915877	12.76006159	0.221246508	0.094145303	0.081531268	0.234006143	0.037881341	0.031341415	0.019251549	0.080512923	0.005673355	0.005460877	0.003603313	0.002888689	0.002417391	0.001109018	0.223245481	0.095115769	0.082429689	0.055654618	0.073189371	0.038064399	0.031183484	0.019485327	0.037473921	0.039505445	0.021796822	0.009591035	0.004126587	0.005729863	0.005654486	0.010886385	0.005514141	0.001941778	0.006300656	0.00594261	0.003639811	0.0030397	0.004796849	0.001471226	0.001369395	0.002318785	0.001432762	0.000793795
PI534063	95.3361358	95.3361358	95.32329122	3.329737944	0.929873924	14.90692093	12.36568682	0.185200723	0.100339401	0.087260089	0.246988978	0.040087477	0.037376551	0.019862114	0.061209899	0.005926099	0.005849601	0.002304559	0.003406434	0.001714665	0.001536999	0.186623765	0.101188007	0.087904551	0.043297034	0.109100262	0.040382563	0.036404735	0.019974239	0.029933088	0.02794757	0.018923284	0.00943909	0.016287102	0.005963728	0.005122124	0.00632226	0.005895293	0.002517541	0.003313129	0.003583974	0.00231919	0.002187685	0.004834336	0.000742241	0.000885534	0.00225846	0.000487858	0.001418146
PI534070	94.95224092	94.95224092	94.90395078	3.214607186	0.923363614	13.12329371	12.37916172	0.174785267	0.104875346	0.149300693	0.182644193	0.042877742	0.045962797	0.018145908	0.043036941	0.006026204	0.003985742	0.002926951	0.001200882	0.001503423	0.001007704	0.175881372	0.105584382	0.150085776	0.021943181	0.091366578	0.043183645	0.044352955	0.018297451	0.022589905	0.008268544	0.009127478	0.006476828	0.003000194	0.006058417	0.004477759	0.005742883	0.00400795	0.007834779	0.004619842	0.002026855	0.002948698	0.003259383	0.002544914	0.001693681	0.001754359	0.001219562	0.001867842	0.001663931
PI534097	88.40863044	88.40863044	88.38660469	3.248567101	0.928647147	14.26263141	11.36966613	0.179845944	0.089935427	0.109858995	0.201502726	0.035250409	0.068606889	NA	0.032947848	0.004761393	0.005786652	0.003060498	0.000606419	0.001319796	0.000556559	0.182474055	0.091017769	0.111454467	0.033608772	0.101507413	0.035754086	0.058376628	NA	0.016660017	0.0035857	0.010928714	0.005542868	0.004342568	0.004810155	0.003612322	0.00596296	0.005873533	0.009462939	0.003974967	0.001910976	0.003102844	0.003575588	0.005376872	0.002049002	0.001229754	0.000671714	0.001745528	0.001689235
PI534099	106.5401457	106.5401457	106.5071048	3.409020228	0.932935208	15.08683149	13.94395965	0.184909666	0.10159423	0.096349496	0.234108245	0.04112279	0.032601081	0.015912487	0.057898464	0.005062427	0.00597598	0.003135003	0.002678088	0.002302161	0.001682226	0.187742279	0.102361147	0.097190496	0.023885626	0.094219652	0.041459042	0.031355082	0.018255229	0.037816114	0.02387593	0.020301745	0.008849186	0.011398852	0.005101546	0.005826057	0.009642602	0.006025235	0.011029787	0.004988065	0.005245436	0.003157581	0.002304974	0.004907654	0.001772678	0.001154856	0.00229094	0.000876677	0.00071276
PI534101	100.9376339	100.9376339	100.7880097	3.38958409	0.937149035	15.74005847	13.21427512	0.158335623	0.115348673	0.070053605	0.278199842	0.034141149	0.022994158	0.015795976	0.087569794	0.008657603	0.003538545	0.002268213	0.002926837	0.000979208	0.001818392	0.159105769	0.115959575	0.070592864	0.076577079	0.096713492	0.03440178	0.022783073	0.015945605	0.042693987	0.049982938	0.015932985	0.007533229	0.005806678	0.008711592	0.005715884	0.00562946	0.003568514	0.011408239	0.004055646	0.005442595	0.002282342	0.001589363	0.005407555	0.001638223	0.000533473	0.002438402	0.000836	0.001895417
PI534105	112.765692	112.765692	112.7762316	3.515686896	0.942164209	17.3823702	15.00791531	0.147485961	0.124250819	0.041333966	0.312158154	0.029821801	0.015272859	-0.001476681	0.097582423	0.010822957	0.003276344	0.002067302	0.004097778	0.000942126	0.00143129	0.149554614	0.125850437	0.042013176	0.074022753	0.095821921	0.030179458	0.016309227	-0.001486621	0.041020614	0.05375245	0.018232985	0.008206261	0.008617568	0.010969789	0.005531579	0.006018234	0.003314677	0.028260932	0.004275143	0.006669707	0.002111651	0.002239927	0.005236447	0.001286555	0.000827162	0.002904107	0.000978728	0.001857103
PI534108	102.8537377	102.8537377	102.8199698	3.468826122	0.944069098	17.36002637	13.52674939	0.146254574	0.12363966	0.057002917	0.312911041	0.034388397	0.023548835	0.012347799	0.074743059	0.008804809	0.003543702	0.002564654	0.004000135	0.001243814	0.001215297	0.147712905	0.125102227	0.057684824	0.064819583	0.120118798	0.034521403	0.02379393	0.012361289	0.043240524	0.035565698	0.01692971	0.008347592	0.018226002	0.008914964	0.006194894	0.006366411	0.003581564	0.013840202	0.004285476	0.006925497	0.002592419	0.00197003	0.00593191	0.001010899	0.000662628	0.002798578	0.00083381	0.001992313
PI534112	101.8895749	101.8895749	101.9087526	3.42981193	0.936371957	16.27077881	13.39863292	0.164198802	0.123214128	0.068527541	0.263080115	0.03886299	0.020054951	0.008381433	0.074592307	0.010866024	0.004513182	0.00230637	0.003436128	0.000882073	0.001513991	0.164890624	0.123982397	0.069150567	0.06151527	0.087607898	0.039131126	0.019111166	0.007520751	0.04060955	0.037529459	0.01424862	0.008323203	0.009649016	0.010951776	0.005076816	0.007180638	0.004545689	0.018458302	0.003978356	0.006214688	0.002336159	0.002856542	0.004279871	0.001988606	0.00106845	0.00282769	0.001211554	0.001432051
PI534114	112.6718905	112.6718905	112.6572248	3.449516925	0.936552683	15.64405756	14.61841163	0.157395537	0.128110057	0.043993967	0.304914002	0.032929227	0.013596928	0.003610199	0.099673839	0.010115551	0.003368082	0.001844142	0.004470937	0.000943268	0.001589301	0.159517989	0.12956089	0.044596916	0.08457593	0.097047612	0.033309172	0.013085636	0.004238982	0.03451829	0.057941861	0.014452742	0.008537822	0.009293405	0.010232868	0.005904396	0.00569427	0.003405126	0.026864332	0.004223416	0.007818217	0.00186363	0.002231922	0.005057282	0.001787095	0.000986548	0.003125421	0.001039242	0.00188998
PI534115	91.59122034	91.59122034	91.65712112	3.272956877	0.925508108	13.54902058	11.95953767	0.184423471	0.126213741	0.081215056	0.206339026	0.04478288	0.03366147	0.020743155	0.05078977	0.007056529	0.004493834	0.003110908	0.00222589	0.001666921	0.000985289	0.185462783	0.126820362	0.081614399	0.032971874	0.084860087	0.045017597	0.032496371	0.020861778	0.030318232	0.013719299	0.011235617	0.008889869	0.006422036	0.007091741	0.005770919	0.010309771	0.00452069	0.011088209	0.00478915	0.002133474	0.003132897	0.003154124	0.005367709	0.001256331	0.001662078	0.002175926	0.001293719	0.001278372
PI534116	103.1644236	103.1644236	103.1602085	3.297757957	0.918056943	12.47571431	13.18381371	0.234334765	0.083558804	0.113422799	0.185090687	0.041271599	0.0484063	0.02572587	0.043348715	0.004340915	0.007136412	0.003629367	0.002612005	0.002555661	0.001379403	0.236267438	0.084299098	0.114339008	0.018967409	0.07682156	0.041524797	0.047630259	0.025196868	0.023514474	0.008907575	0.018079578	0.008884895	0.005441987	0.004380007	0.006063242	0.012392847	0.007198955	0.001293604	0.006530968	0.004328392	0.003667238	0.00391314	0.005696552	0.00339355	0.00255061	0.002479105	0.002006133	0.000791054
PI534117	95.93344324	95.93344324	95.92940233	3.251496266	0.912749071	11.92342394	12.47456604	0.216408422	0.083739922	0.104656043	0.16364298	0.049351124	0.045603906	0.018341445	0.05984858	0.004674644	0.005585451	0.003202984	0.002618265	0.00283017	0.00096398	0.218676863	0.084485919	0.105318777	0.013657564	0.055147338	0.049808274	0.045077388	0.019467787	0.02715007	0.011392427	0.017445604	0.008338336	0.003454492	0.004711373	0.005418018	0.009647598	0.005629121	0.003487294	0.007159604	0.004955678	0.003233196	0.003885861	0.004836564	0.003776415	0.002880606	0.002581599	0.001734174	0.000785613
PI534123	99.64090964	99.64090964	99.69473107	3.363187111	0.935413927	15.80024983	12.94558053	0.168899869	0.108098533	0.093639429	0.241049258	0.038353492	0.037269384	0.016603482	0.061561469	0.007484261	0.005246631	0.00260592	0.003180856	0.001401022	0.000869546	0.1702986	0.10920367	0.094598421	0.050098573	0.108434255	0.038749323	0.033575261	0.017104557	0.024582581	0.021267749	0.016187753	0.009182536	0.007118319	0.007578617	0.006615319	0.005532393	0.005299327	0.009999813	0.004021503	0.002969756	0.002652197	0.002500772	0.004429603	0.001835744	0.001635346	0.002864881	0.000655045	0.001640355
PI534124	92.97709421	92.97709421	92.90991894	3.29877031	0.924058473	13.3598984	11.97403946	0.191855716	0.092979803	0.129498229	0.151327243	0.0422889	0.056879074	0.023347139	0.044968009	0.004135007	0.006261102	0.003578778	0.001455593	0.001133255	0.001177436	0.19250419	0.093767744	0.130235519	0.009310755	0.072749412	0.042468248	0.055969149	0.022941692	0.01291152	0.007119754	0.011758484	0.007357472	0.003451244	0.004162165	0.005386346	0.008369441	0.006306769	0.000935978	0.005945661	0.002367481	0.003591427	0.003920591	0.00424837	NA	0.00285687	0.001387935	0.00205095	0.000988704
PI534127	100.5518756	100.5518756	100.3952578	3.334431235	0.932174369	14.60958275	13.00945643	0.169120648	0.120183523	0.068143171	0.281470751	0.034752336	0.023718331	0.019818916	0.060250427	0.011565222	0.004318365	0.002531332	0.002878432	0.00078415	0.001325745	0.169909791	0.120867296	0.068700268	0.081728886	0.100363478	0.034893477	0.022806139	0.019188726	0.038635829	0.026011622	0.013521302	0.007920283	0.007558731	0.011642868	0.00578392	0.00469176	0.004349712	0.013309725	0.003811554	0.004695712	0.002561087	0.002503143	0.004490618	0.001280715	0.000876598	0.002460739	0.000544818	0.001741889
PI534128	100.8224694	100.8224694	100.8285273	3.362978762	0.933247493	15.03044256	12.92000221	0.159851113	0.125643188	0.053268182	0.28719599	0.034258352	0.023812759	0.002846278	0.076237768	0.01298008	0.004062789	0.002161888	0.003679242	0.000506992	0.001337633	0.16063465	0.125916386	0.05361452	0.079351888	0.084960324	0.03427372	0.026168284	0.002335344	0.045984834	0.040131132	0.014447453	0.009233308	0.006362195	0.013034532	0.005809424	0.00542934	0.004075958	0.028263011	0.003571252	0.006105417	0.002181222	0.001862429	0.004400813	0.001063522	0.001054655	0.002872155	0.000932075	0.001544787
PI534132	103.4499733	103.4499733	103.4700023	3.411939538	0.935529111	15.76975907	13.58681166	0.167848826	0.114533137	0.047299776	0.268118938	0.035960905	0.031528533	0.024640293	0.071287607	0.010186274	0.003703789	0.002509322	0.004406469	0.000505943	0.001360944	0.169276961	0.11546829	0.047619904	0.055066824	0.098908865	0.036290088	0.029828317	0.024915677	0.040489524	0.033662119	0.016878422	0.008909744	0.012385382	0.010266979	0.005459864	0.007041679	0.003733654	0.014469674	0.003409861	0.002406185	0.002532889	0.002566477	0.006225813	0.000934545	0.000848417	0.003670327	0.000546863	0.002017975
PI534133	87.2953982	87.2953982	87.12547826	3.154175279	0.916263066	11.58876399	11.44782223	0.198209416	0.083788381	0.161059462	0.167322862	0.045328261	0.05309902	0.019093123	0.035661249	0.004288417	0.005704414	0.003480321	0.001658383	0.00089413	0.001498664	0.199087505	0.083902076	0.161708159	0.014272406	0.094206046	0.045434675	0.051832353	0.019021155	0.015694866	0.000410488	0.012220431	0.008435981	0.00311277	0.004306823	0.005333073	0.008644345	0.005725052	0.001891801	0.005368804	0.002196731	0.003497635	0.003518136	0.00345176	0.002211523	0.00203561	0.001631444	0.001671516	0.00095887
PI534135	95.79733903	95.79733903	95.67644018	3.277514448	0.926127217	13.74720491	12.40544458	0.191286301	0.11168966	0.088115257	0.217669004	0.043016557	0.04176642	0.03489211	0.04280643	0.006477669	0.004817757	0.00304178	0.001350407	0.001928505	0.001042191	0.192554576	0.112435679	0.088935252	0.032840404	0.113699679	0.043393818	0.039571836	0.035438769	0.018930677	0.006750816	0.011305112	0.008177998	0.003437523	0.006528531	0.005321972	0.005582005	0.004852293	0.008881736	0.004470978	0.002522457	0.003062948	0.002384558	0.005833866	0.001342321	0.001628977	0.001511883	0.001450412	0.002465048
PI534137	102.1426818	102.1426818	102.0881202	3.314428722	0.917595698	12.49985967	13.11055232	0.228952545	0.09910707	0.054612451	0.180742981	NA	0.043507609	0.008157656	0.057481001	0.004800228	0.006540201	0.003827945	0.004024433	NA	0.001611907	0.232367181	0.100561387	0.055585509	0.031327124	0.055121244	NA	0.041144521	0.008545195	0.024125814	0.012788182	0.021931215	0.01182871	0.004689339	0.004855369	0.004631209	0.009806729	0.006647048	0.001166504	0.007733928	0.005659071	0.003897024	0.003177209	0.003308054	0.002938218	0.00206803	0.003331752	0.001641289	0.00036841
PI534144	98.48811497	98.48811497	98.53688517	3.461071229	0.943037209	17.42287822	12.80266562	0.156581576	0.100324008	0.015603656	0.283537488	0.032851935	0.040878606	0.012985265	0.091821901	0.009156457	0.003523084	0.002159158	0.002925948	0.000198478	0.0018058	0.159539315	0.101883071	0.015644711	0.037310499	0.127116581	0.033425842	0.027629596	0.013140715	0.033127623	0.053746695	0.015586806	0.007347601	0.005254309	0.0093094	0.00696372	0.006725617	0.003569576	0.020373107	0.004649831	0.007136553	0.002197561	0.002426605	0.005067098	0.002875073	0.000674902	0.002429017	-2.34E-05	0.001737392
PI534145	89.43433891	89.43433891	89.40577203	3.254530629	0.929957696	14.12795298	11.59121086	0.164974731	0.114432463	0.130330845	0.202101845	0.037185687	0.051113639	0.038482828	0.035955788	0.005883103	0.004871634	0.002395034	0.000762602	0.000732558	0.000708745	0.165790149	0.114978764	0.130782396	0.027311668	0.106554329	0.037388994	0.048494904	0.038574435	0.019549176	0.003181051	0.011350235	0.006898853	0.004504059	0.00591178	0.004095403	0.005554335	0.004893489	0.009620162	0.003692496	0.001571286	0.002398563	0.00268716	0.00416384	0.001088307	0.001605377	0.000816883	0.001424941	0.001597873
PI534148	96.6231519	96.6231519	96.64128594	3.249739644	0.922236999	13.00419729	12.55621891	0.201115901	0.108832552	0.102907454	0.211343346	0.042589916	0.033388337	0.020133412	0.053754194	0.007195523	0.006210927	0.00253033	0.001919705	0.001084232	0.001008571	0.202171938	0.109366769	0.103524123	0.048411757	0.09214743	0.04281459	0.032729555	0.020097261	0.025396607	0.017032616	0.010701655	0.009718903	0.005615215	0.007238123	0.005874033	0.00604629	0.006240962	0.003786169	0.005035904	0.002288915	0.002531929	0.003193858	0.004391618	0.00131529	0.001674787	0.001814494	0.000858991	0.001262422
PI534163	101.5858133	101.5858133	101.5703314	3.35695694	0.934070847	15.28597719	13.01058921	0.160108276	0.128484093	0.077905886	0.254351313	0.038904246	0.027159351	0.030595729	0.056800917	0.00810952	0.003649849	0.002704004	0.002789074	0.00090255	0.000995133	0.161179009	0.129350251	0.078582799	0.063796885	0.092996571	0.039102909	0.025389053	0.030773864	0.032125501	0.021764328	0.013282571	0.007942725	0.009498488	0.008176287	0.005318307	0.005823766	0.003679627	0.012387859	0.004232788	0.003590455	0.00262985	0.002534244	0.00423826	0.001218769	0.000979445	0.002264693	0.000899019	0.001736025
PI542406	101.6301517	101.6301517	101.6454049	3.363961998	0.934344194	15.54395362	13.00850893	0.176206589	0.082801246	0.117542759	0.225436267	0.038336436	0.041369357	0.010037267	0.051421764	0.004163679	0.006528176	0.003078282	0.001971637	0.000700239	0.001503204	0.177423618	0.083200722	0.118138938	0.035421776	0.105169352	0.038463837	0.041027402	0.009831098	0.021416947	0.011962024	0.013482234	0.00822538	0.011039394	0.004191008	0.005812487	0.005641807	0.006558666	0.008372011	0.0046975	0.00385355	0.003079866	0.005089146	0.004223237	0.00374124	0.001835285	0.001811502	0.001479228	0.002238582
PI548797	110.1612585	110.1612585	110.1315725	3.482312653	0.93884878	16.36800521	14.28907453	0.143789497	0.134028071	0.020977661	0.324623277	0.029364012	0.017176103	0.004138747	0.094495741	0.011597989	0.003997777	0.001852857	NA	0.000843427	0.001511257	0.146572698	0.136504587	0.021506233	0.095218831	0.088213816	0.029894678	0.01578201	0.004328556	0.043939928	0.049594592	0.019508536	0.009212826	NA	0.011802341	0.004747878	0.00490952	0.004075142	0.019172342	0.003736925	0.005978118	0.001876926	0.00382044	0.00587573	0.000685015	0.000546445	0.004179974	0.000704329	0.001837845
PI561472	94.89276472	94.89276472	94.8571916	3.224910049	0.916583734	12.1575621	12.08143522	0.215462144	0.098813831	0.075206528	0.191354037	0.045275617	0.048000795	0.025476372	0.044796989	0.005809992	0.00579491	0.003242736	0.00216854	0.001305904	0.000886697	0.2181733	0.099897667	0.075844573	0.024330664	0.095376006	0.045894193	0.040742274	0.025862387	0.024746906	0.007750053	0.013737728	0.009184058	0.002305516	0.00588654	0.005083655	0.008075625	0.005863058	0.00137292	0.006786894	0.003795258	0.003264568	0.00338949	0.004214266	0.002249919	0.001618297	0.00216751	0.00161495	0.000721068
PI564164	98.93407101	98.93407101	98.92524977	3.31980013	0.929422572	14.19391815	12.73103175	0.189157677	0.09573839	0.107048146	0.219707307	0.041645029	0.031525058	0.014961722	0.060263841	0.00660879	0.004524515	0.002608831	0.003646856	0.001684111	0.002173019	0.19038856	0.096262003	0.107833025	0.038778425	0.088457332	0.041878556	0.031147188	0.014827184	0.034611244	0.022657175	0.020534608	0.009981383	0.005105506	0.006647553	0.005214314	0.007548967	0.004556158	0.001838841	0.004592558	0.003755891	0.002612218	0.002254127	0.004450532	0.001051207	0.00114492	0.003136066	0.000981891	0.000608795
PI564165	92.85586993	92.85586993	92.89559848	3.205796611	0.919976575	12.81242165	11.95455814	0.203291218	0.088649016	0.115319493	0.215286937	0.039981166	0.043701689	0.02399674	0.03960482	0.005854128	0.004626595	0.002961459	0.001612759	0.00230158	0.001296113	0.204900548	0.089293669	0.116311263	0.031883543	0.117818202	0.040258038	0.041457413	0.024253594	0.017309551	0.00312622	0.014209647	0.007851049	0.003179777	0.005890747	0.005541277	0.006959471	0.004664151	0.003140414	0.005023008	0.002517919	0.002981093	0.003629915	0.003776346	0.001589087	0.001926831	0.001414486	0.001760278	0.001079776
PI576130	99.44363714	99.44363714	99.50706038	3.272182795	0.924581866	13.59768105	12.82844555	0.18933716	0.095015219	0.121919147	0.209736774	0.03449773	0.047956867	0.017619795	0.044940368	0.004108117	0.004577411	0.003064292	0.002139887	0.001678868	0.001179626	0.191062898	0.096109574	0.122751969	0.029587808	0.093149369	0.034690781	0.046945982	0.018655567	0.019311175	0.009718453	0.017112545	0.007331426	0.006036169	0.004143583	0.005083756	0.00821502	0.004606271	0.010166637	0.004725368	0.003973764	0.003076612	0.003231143	0.004457597	0.001876795	0.001338606	0.002171301	0.002502651	0.001039704
PI576333	100.5600853	100.5600853	100.5447	3.284883337	0.920890967	12.87890405	13.11394151	0.208559968	0.102993559	0.067942792	0.190898557	0.045980136	0.036181149	0.021135917	0.066384196	0.007572586	0.004811731	0.003006663	0.003409106	0.003494316	0.001489451	0.212192314	0.10407423	0.068758436	0.04069356	0.061648971	0.046486875	0.034547455	0.02107073	0.03398914	0.029225203	0.018211025	0.00930578	0.003151817	0.007655008	0.005104356	0.007811264	0.004871928	0.001040623	0.005681875	0.004004343	0.00305421	0.002367984	0.003475591	0.001737029	0.001597172	0.002768351	0.001062355	0.000976967
PI576339	98.59730846	98.59730846	98.56640858	3.343846122	0.929944159	14.52407282	13.03749407	0.174753302	0.10682889	0.071717457	0.318525505	0.030666831	0.024024971	0.007408402	0.063715255	0.007557953	0.003526752	0.002660737	0.003637019	0.00218151	0.001457384	0.176220905	0.107461838	0.07229783	0.067173803	0.114412899	0.030861961	0.024708526	0.008678504	0.050480024	0.027719085	0.020732549	0.009154109	0.008460155	0.007615796	0.004848684	0.007587826	0.003550158	0.017600959	0.005989966	0.006323606	0.002685111	0.002649945	0.006032482	0.001037463	0.001633176	0.002646733	0.001372495	0.001270606
PI576340	102.8874283	102.8874283	102.8517923	3.335508312	0.925740141	13.70954708	13.35858204	0.199164543	0.096470098	0.093028954	0.172993757	0.048854426	0.044952632	0.020237111	0.0549778	0.005824524	0.004098994	0.003257009	0.003087139	0.001439036	0.001575614	0.200753794	0.097255761	0.093829976	0.038250901	0.063547118	0.049368517	0.042006755	0.020423082	0.015085769	0.009552114	0.020658563	0.011131794	0.001452868	0.00588339	0.005676231	0.009362467	0.004131039	0.003269656	0.005096689	0.00165644	0.003284316	0.00363337	0.004913336	0.00222628	0.001723295	0.002983845	0.001770752	0.000232779
PI576345	110.1011163	110.1011163	110.1325697	3.527199751	0.944386323	18.27190735	14.46604125	0.139388906	0.132136307	0.020665286	0.342467823	0.032282698	0.014665199	-0.005395273	0.112152796	0.010026256	0.003190926	0.001736866	0.00479673	0.001283621	0.001348225	0.141050102	0.133995208	0.021113711	0.074069742	0.120962273	0.032742769	0.015640981	-0.005354815	0.043091394	0.068865091	0.020170349	0.008675505	0.017515316	0.010187032	0.004412795	0.0044783	0.003232761	0.028994101	0.004263855	0.00719487	0.001761213	0.002763195	0.006328024	0.001022455	0.000168953	0.003180002	0.000911553	0.001486144
PI576347	95.85141349	95.85141349	95.82782743	3.263930367	0.928604584	13.929449	12.25702836	0.173237135	0.119311368	0.106247283	0.220220537	0.042782257	0.0394135	0.030672518	0.045404425	0.007944387	0.004221045	0.003080666	0.001711257	0.001240861	0.000953463	0.174407424	0.120217604	0.1069543	0.032976621	0.118120683	0.042771672	0.03627005	0.030855225	0.019555638	0.009701313	0.011985184	0.008110776	0.00347972	0.007997547	0.004360957	0.00676716	0.004249421	0.006930659	0.004736529	0.002248378	0.003113387	0.002812675	0.004992133	0.001823157	0.001827715	0.001635564	0.001453545	0.001651698
PI576352	100.7307893	100.7307893	100.7439874	3.4124649	0.935982334	15.71151593	13.34362116	0.141634274	0.125996476	0.041661598	0.290643274	0.032734393	0.018589692	0.003662454	0.110185268	0.010989658	0.00371444	0.00253583	0.003874225	0.000358339	0.001879684	0.142579137	0.12685468	0.041844919	0.099663813	0.071623229	0.03306315	0.019389101	0.003445918	0.041048482	0.070660815	0.011600664	0.00770671	0.006281594	0.011086729	0.004570918	0.005430761	0.003748162	0.031072221	0.003213829	0.006771138	0.002559337	0.002751032	0.004760351	0.001010837	0.000709803	0.002463124	0.000857114	0.00152945
PI576364	92.78916448	92.78916448	92.79964827	3.26249263	0.926151127	13.64013159	12.07109225	0.185987382	0.103355053	0.117254091	0.144200152	0.04464263	0.059671903	0.023521186	0.044988573	0.00399847	0.005080527	0.003848574	0.001760446	0.001218197	0.001005843	0.188963219	0.104127507	0.119036002	0.019822046	0.063869037	0.044969529	0.053870283	0.023737138	0.012066705	0.005829915	0.008460294	0.008793499	0.002795464	0.004036863	0.005662498	0.008818037	0.005140348	0.002517988	0.005757107	0.002053677	0.003794983	0.003998496	0.002554577	NA	0.003392026	0.00175917	0.001632746	0.001578533
PI576373	103.2006154	103.2006154	103.1919737	3.407469644	0.932478617	15.10521802	13.51877233	0.170944283	0.117051488	0.08196855	0.255949207	0.038880546	0.028258744	0.012519896	0.057416933	0.005342899	0.003970805	0.003110714	0.003105823	0.00252352	0.00129124	0.17289281	0.118334595	0.082741227	0.044652903	0.100260516	0.039263455	0.02746111	0.012717538	0.03161617	0.018973155	0.013669655	0.008280514	0.011763643	0.005386331	0.005837696	0.007956899	0.004014184	0.018850339	0.005125932	0.004695499	0.003150489	0.002893267	0.004964304	0.001134991	0.001601115	0.002690011	0.001130632	0.001523812
PI576375	101.3972995	101.3972995	101.3834653	3.350009703	0.925414404	14.54140463	13.21784813	0.203140266	0.085082099	0.086854671	0.188818211	0.051615438	0.038055405	0.013518519	0.064660452	0.004665151	0.004962161	0.003176291	0.002819329	0.002737482	0.001585744	0.205518885	0.085988817	0.087704586	0.027198423	0.070742725	0.052216012	0.035304111	0.01353006	0.026317081	0.022967129	0.01862445	0.010913066	0.006296143	0.00471445	0.005777534	0.011774467	0.005019131	0.000793846	0.007286944	0.003432368	0.003206258	0.003666015	0.003425738	0.002139582	0.002010486	0.002668351	0.001545421	0.000325437
PI576376	98.72120258	98.72120258	98.59348332	3.363403913	0.930998828	14.9682034	12.86519818	0.158106688	0.127007064	0.087270913	0.233243871	0.039394405	0.03765699	0.022474718	0.053369806	0.005033516	0.003846832	0.003269417	0.003005295	0.002024658	0.001041428	0.159912426	0.128258827	0.088210081	0.036384285	0.111415401	0.039738814	0.034760186	0.022876783	0.024195217	0.015517371	0.018741155	0.008707527	0.007328678	0.005078548	0.005383424	0.009546929	0.003881769	0.006520839	0.003253564	0.002487781	0.003313447	0.002851533	0.005829395	0.001388803	0.001458347	0.002561184	0.001207788	0.001008195
PI576380	107.6190162	107.6190162	107.4554349	3.420555684	0.934589363	15.52328724	14.02404482	0.168740143	0.122083724	0.04048321	0.287757774	0.034883241	0.017603236	0.007736846	0.093587257	0.010866653	0.004244155	0.00210604	0.003340506	0.001182898	0.001421339	0.170318634	0.123225274	0.040899673	0.085196265	0.07616947	0.035112662	0.018045672	0.007643018	0.046133278	0.05040718	0.015279627	0.009613229	0.010616275	0.010967003	0.006199803	0.007115563	0.004289928	0.016139351	0.004462504	0.005981208	0.002143638	0.002947059	0.005770408	0.001049777	0.000971474	0.002186711	0.000992416	0.001873125
PI576381	92.81105879	92.81105879	92.81093786	3.219724636	0.916373775	12.50985973	11.98989413	0.217905224	0.097920971	0.098982057	0.153906413	0.047328366	0.052706074	0.029431674	0.041109649	0.003987473	0.005335642	0.002966571	0.002111453	0.001327489	0.000955673	0.219605491	0.098897141	0.099824824	0.007179313	0.085596856	0.04774367	0.047424745	0.028977652	0.015853553	0.005491966	0.012410486	0.007975926	0.003807887	0.004027834	0.005027867	0.008937303	0.005387876	0.000793569	0.005915977	0.001598578	0.002980661	0.00329146	0.003872278	0.002249585	0.001765794	0.002089742	0.001644181	0.000991048
PI576385	103.165969	103.165969	103.1376374	3.372237838	0.931673726	15.25009114	13.48671018	0.175994677	0.11458699	0.085724241	0.196138137	0.042383298	0.031085687	0.023435633	0.060273256	0.006789347	0.004081758	0.002897488	0.002853481	0.00193901	0.001325641	0.177444652	0.115564209	0.086517271	0.038513812	0.071469748	0.042529971	0.029400868	0.023638313	0.029673545	0.021603943	0.017830035	0.008216217	0.003005524	0.006838394	0.006214896	0.012907149	0.004115934	0.000810905	0.004936338	0.003188723	0.002934494	0.00221108	0.004216894	0.001513272	0.001131595	0.002479046	0.001093838	0.001231042
PI576386	104.6498531	104.6498531	104.6303889	3.368790333	0.927846267	14.18418436	13.6843275	0.19119588	0.109341983	0.073616029	0.301988491	0.035401132	0.029934692	-0.000942788	0.063125805	0.009123449	0.005117504	0.003688172	0.004103932	0.001455582	0.001457913	0.192976202	0.110236583	0.07436359	0.068718445	0.092458845	0.035693179	0.029093204	-0.000958319	0.04741851	0.024979584	0.018876533	0.007996606	0.014790659	0.009202783	0.006168534	0.007615662	0.00516329	0.020322407	0.004869801	0.006205217	0.003729677	0.00373008	0.006716874	0.001525719	0.001562728	0.003524758	0.001080476	0.00106298
PI576387	102.9049203	102.9049203	103.102861	3.359070972	0.933919299	15.27670644	13.42389679	0.157033267	0.141867396	0.051654441	0.246524188	0.034998768	0.023007109	0.015993727	0.085100493	0.008498719	0.003646069	0.002877845	0.004041591	0.00042566	0.001517766	0.15780241	0.142905731	0.051997861	0.055159943	0.083010871	0.035200787	0.022478927	0.015936091	0.04614374	0.045945951	0.015667268	0.009365066	0.009341551	0.00854596	0.005561951	0.005384902	0.003667776	0.009780687	0.004699284	0.00259278	0.002890868	0.002638833	0.005043808	0.001040331	0.000855205	0.003268885	0.000919198	0.001208667
PI576390	97.48593514	97.48593514	97.45360784	3.322394028	0.92801741	14.04404716	12.57423258	0.175474489	0.118202728	0.113362362	0.190633555	0.036343047	0.0319092	0.028037033	0.054235026	0.006707371	0.003975363	0.003081623	0.002674385	0.00227504	0.001019011	0.176598245	0.119346673	0.114139495	0.041195603	0.07342829	0.036548559	0.031435035	0.028197888	0.024412068	0.01784028	0.015337584	0.009774342	0.006300467	0.006745887	0.005654593	0.00547109	0.004003315	0.002478565	0.004343313	0.003131332	0.003108123	0.002222824	0.004546483	0.001313461	0.000956635	0.002590811	0.000776259	0.000783652
PI576393	105.9470127	105.9470127	105.950607	3.397346173	0.921947108	13.00446717	13.87800791	0.227970787	0.072637586	0.092670693	0.216837015	0.041147659	0.032101396	0.016090861	0.091834098	0.005476546	0.005198549	0.002921386	0.00387565	0.004418595	0.001844448	0.230114416	0.073197484	0.093739789	0.031529274	0.053248105	0.041560253	0.032941651	0.015530079	0.040193913	0.048409803	NA	0.010621877	0.00784648	0.00553288	0.006786667	0.011715065	0.005257619	0.004577093	0.006940941	0.010101887	0.002949265	0.003815075	0.00604432	0.002609955	0.002111895	0.003050689	0.001119528	0.000607011
PI576394	92.68927072	92.68927072	92.6992143	3.291976014	0.932840381	15.04430891	11.82481017	0.153768653	0.116515385	0.111250814	0.251342702	0.034507306	0.042592965	0.026358284	0.038510563	0.005583575	0.003433838	0.002958616	0.002405305	0.002833905	0.000965768	0.155166501	0.11785347	0.112785085	0.038619005	0.144700849	0.034845679	0.0375668	0.026949826	0.020182992	0.006954532	0.016980573	0.008440939	0.004085374	0.005648127	0.005045284	0.00615721	0.003468605	0.003006501	0.003844885	0.002009537	0.00299786	0.00252208	0.004481701	0.00089889	0.000803791	0.002175129	0.000599626	0.001144282
PI576418	93.61106211	93.61106211	93.57151884	3.234262278	0.923569946	13.46920962	12.17670956	0.181007072	0.107637383	0.115823707	0.184123944	0.038770994	0.049286734	0.028491018	0.03928901	0.007114945	0.00480317	0.002511133	0.001348471	0.000900693	0.000601559	0.181763309	0.107961453	0.116407965	0.022505663	0.103668669	0.038894376	0.047686635	0.028502301	0.01425314	0.004969292	0.012616262	0.008512939	0.00420913	0.007135452	0.004121588	0.005984049	0.004818938	0.0003875	0.004530849	0.000962444	0.002508909	0.002721174	0.003632532	0.001537335	0.001434582	0.00139269	0.00133314	0.001354372
PI576422	97.16557325	97.16557325	97.69858803	3.232648693	0.91490496	11.82180568	12.50870331	0.211750383	0.094757523	0.122722089	0.209509153	0.037723301	0.037474835	0.018023489	0.05116714	0.006312691	0.005131513	0.003106203	0.002378429	0.00171547	0.001393619	0.213065516	0.095448743	0.123566207	0.034754645	0.076458495	0.037980849	0.036476892	0.017619768	0.019592507	0.012423915	0.01724932	0.009390785	0.009408537	0.006357122	0.005128696	0.008347452	0.005167762	0.011502427	0.005072364	0.002904216	0.003118791	0.003265076	0.003820279	0.001275318	0.001323314	0.002138517	0.001468459	0.00097486
PI576425	96.92309895	96.92309895	96.94600784	3.372818874	0.935709094	15.63764024	12.52130589	0.163725978	0.102565848	0.127540098	0.18246121	0.039663345	0.04713024	0.040671286	0.05147649	0.00330547	0.005340906	0.003146404	0.001914989	0.001144483	0.001104399	0.164661337	0.103102403	0.128462623	0.026097478	0.07421774	0.039922759	0.045734761	0.041073765	0.013587562	0.011436916	0.015432347	0.009083417	0.007190599	0.00333501	0.005125573	0.008404347	0.005378954	0.009193672	0.005013319	0.001995497	0.003176319	0.003844816	0.003366923	0.003488968	0.002724537	0.001719587	0.001452748	0.002103439
PI576426	88.73511938	88.73511938	88.71130112	3.265055947	0.922866697	13.66880951	11.36759723	0.194291701	0.084245128	0.121090301	0.157313266	0.039627357	0.063017502	0.019904272	0.041425563	0.004515053	0.005804408	0.0026772	0.002274882	0.000879592	0.001524207	0.19427056	0.084490523	0.121681996	0.022413379	0.06783997	0.03980635	0.063205975	0.019688392	0.017219257	0.003611709	0.016232705	0.008806482	0.003412134	0.004536239	0.004942687	0.009936621	0.005825481	0.001959561	0.00538864	0.002186209	0.002687551	0.003403961	0.004061043	0.001850925	0.00204684	0.002165296	0.001473222	0.001350629
PI576428	96.28281361	96.28281361	96.29044118	3.27042455	0.922112344	13.2146212	12.42493036	0.203808198	0.101832638	0.107785389	0.159668008	0.0435765	0.039667831	0.021317972	0.044339736	0.005992539	0.005039009	0.002640965	0.001874107	0.000636479	0.000915847	0.205904104	0.102908256	0.108869001	0.014062804	0.055931183	0.043920861	0.034936644	0.021598806	0.027791307	0.009138757	0.009938236	0.007283768	0.005343836	0.006039436	0.005692172	0.009653884	0.005088617	0.004452008	0.004821298	0.002124497	0.002659717	0.003191155	0.004835536	0.002484502	0.001585877	0.001681613	0.001824501	0.000805893
PI576435	95.76606128	95.76606128	95.78961589	3.207371163	0.922771776	13.04175473	12.27086467	0.183338432	0.100776185	0.110179106	0.223035762	0.037366527	0.03914639	0.014928453	0.03724163	0.008609014	0.004741221	0.002270465	0.001659254	0.001866385	0.000931548	0.183985347	0.101057692	0.110764392	0.037958337	0.121316551	0.037544283	0.038362899	0.015007668	0.017911555	0.006114887	0.014427113	0.007000438	0.00098307	0.008637329	0.004727746	0.006175516	0.004762826	0.004249791	0.004262312	0.002222028	0.002260443	0.002629757	0.004091234	0.001442022	0.001313816	0.001576096	0.001379606	0.000604279
PI576437	108.599498	108.599498	108.5464422	3.416317441	0.937865085	15.96475998	14.2299555	0.158712834	0.111737759	0.067698801	0.318466103	0.031182055	0.018081199	0.009082652	0.093908478	0.010324466	0.003413929	0.002130923	0.00346458	0.00139075	0.00141444	0.160477535	0.112858769	0.068479911	0.074033006	0.118515864	0.031548533	0.017205245	0.009232321	0.047140041	0.055007085	0.014023202	0.007301598	0.008942237	0.010452492	0.005846708	0.007643638	0.003456825	0.020829834	0.004651358	0.005329643	0.002157719	0.002357095	0.00467106	0.001254841	0.00096109	0.002422183	0.001101692	0.001839935
PI576348	99.21539069	99.21539069	99.19580098	3.429820954	0.940845406	16.81134918	12.78920001	0.151741088	0.113049934	0.078939757	0.277549682	0.037098062	0.027727945	0.01625969	0.073824156	0.007744696	0.003406451	0.002561695	0.002829669	0.00183547	0.001350509	0.152775244	0.113747546	0.079417731	0.05751609	0.110664952	0.037322908	0.026911293	0.016474244	0.043876044	0.035393116	0.017754293	0.007358983	0.009965857	0.007807331	0.006255166	0.005683936	0.003432261	0.008461504	0.004144301	0.004796785	0.002580704	0.001861201	0.005779877	0.001852725	0.000979314	0.002288377	0.000725446	0.002484602
PI585295	101.8917989	101.8917989	102.1263741	3.327356795	0.927601514	13.79068286	13.20009567	0.190655947	0.109832417	0.054558351	0.293906734	0.036585726	0.021646715	0.012519709	0.069991013	0.008191283	0.005123013	0.002205401	0.004374696	0.000665155	0.001392033	0.191876691	0.110347595	0.054712746	0.070235376	0.100315542	0.036759586	0.021534721	0.012368333	0.049245366	0.031472177	0.017864829	0.009194554	0.015432921	0.008235371	0.005529776	0.006915776	0.005164471	0.011825401	0.005471766	0.003482198	0.002212473	0.003520588	0.004628415	0.001256332	0.001210864	0.003230657	0.001512424	0.001957125
PI595702	102.5877129	102.5877129	102.5690839	3.389179199	0.934029023	15.27450769	13.36505998	0.185345108	0.109911325	0.071377288	0.245289631	0.038237425	0.023328713	0.01061712	0.084523813	0.007518959	0.004423728	0.00241342	0.004345667	0.002536827	0.001857611	0.186643893	0.110722437	0.072059917	0.055439284	0.076224553	0.038498675	0.023650617	0.010736474	0.035911433	0.044177662	0.019644005	0.010773704	0.006590285	0.007580942	0.00620467	0.007958755	0.00446282	0.018005936	0.003925143	0.0093844	0.002439459	0.002952289	0.004816524	0.001166012	0.000990926	0.003423487	0.000490279	0.001137344
PI595714	107.2079666	107.2079666	107.1698146	3.462901966	0.937293631	16.47015418	14.01721225	0.183221303	0.075987358	0.057702706	0.294271806	0.043244636	0.037304278	0.013889844	0.060168057	0.006123885	0.004635827	0.003257957	0.003633288	0.001581675	0.002004334	0.186095491	0.077047758	0.058215196	0.049940345	0.111009781	0.043575195	0.035039406	0.016117821	0.045862076	0.018403654	0.023176521	0.012339665	0.014925787	0.006183493	0.004959308	0.009330006	0.004678637	0.017578516	0.005266243	0.005687457	0.003276477	0.003120159	0.005057853	0.0016141	0.001343178	0.002964849	0.001637448	0.000697971
PI595718	99.76138617	99.76138617	100.3132939	3.378359186	0.935140806	15.90057939	13.13036445	0.160512126	0.122537617	0.044423165	0.284553087	0.038791091	0.024133576	0.009705221	0.071913252	0.009277858	0.003151015	0.001604603	0.004311258	0.000822617	0.001482901	0.162094954	0.123489595	0.044675913	0.069048548	0.094974794	0.039127127	0.023566439	0.010868837	0.041714913	0.036208553	0.013383171	0.007621019	0.014458116	0.009352339	0.005308193	0.00560831	0.003176735	0.019276627	0.003093673	0.003299297	0.001633961	0.002195733	0.006533984	0.000938853	0.000364296	0.003379921	0.001093023	0.001996323
PI595720	96.07857574	96.07857574	96.09218441	3.31348612	0.928621775	14.21773772	12.45186131	0.178753903	0.130905336	0.077706979	0.234381413	0.041180062	0.034071995	0.019513789	0.055128616	0.007103757	0.00482742	0.002399771	0.002935811	0.002605365	0.001163367	0.179568831	0.131556282	0.07810698	0.043434101	0.100046797	0.041390224	0.03399874	0.019558889	0.034101002	0.018969846	0.016477431	0.009172331	0.007892855	0.007146878	0.005608664	0.007392806	0.004848259	0.005241174	0.005111337	0.002861275	0.00241312	0.002299279	0.004477339	0.00158504	0.000948783	0.002520044	0.001361166	0.001501178
PI595739	101.1957119	101.1957119	101.221445	3.299336681	0.921213389	12.73524021	13.25657617	0.21590496	0.103483146	0.083810511	0.195756665	0.044931486	0.037375057	0.018964431	0.05692034	0.005665091	0.005278852	0.003118293	0.003392538	0.002614832	0.001934021	0.217800205	0.104277687	0.084335588	0.02681104	0.08275568	0.045162337	0.036091877	0.019244182	0.026694708	0.017321008	0.015844773	0.009440635	0.004528567	0.00570587	0.006066385	0.010516493	0.005320737	0.003688714	0.006148057	0.004261048	0.003135937	0.003038173	0.004258387	0.001990307	0.002054718	0.002885874	0.001483686	0.000512451
PI595740	105.0866344	105.0866344	105.1348099	3.391097031	0.931997248	14.93717369	13.8522919	0.186961562	0.081299562	0.081671471	0.203320957	0.051598641	0.046594748	0.014914799	0.059583772	0.005178905	0.006415852	0.003297637	0.003275248	0.002919847	0.001928753	0.189549915	0.079509228	0.08252608	0.0262096	0.086846078	0.052216755	0.045859142	0.015347855	0.021781865	0.013993203	0.024175672	NA	0.004645588	0.005244308	0.005540978	0.008894046	0.006494174	0.00013637	0.006302436	0.00652494	0.003341522	0.003253225	0.004171236	0.002661787	0.002673831	0.003021509	0.001424347	-0.000103633
PI595743	97.11987168	97.11987168	97.17242274	3.267194459	0.924867981	13.45685967	12.50320542	0.193174235	0.1094292	0.120475889	0.218883279	0.045813167	0.027487304	0.014004735	0.059967837	0.004758186	0.004763621	0.002515784	0.002624157	0.000500378	0.001212869	0.193959046	0.109773612	0.121259338	0.042093827	0.092757733	0.046028831	0.026687571	0.013782061	0.025540534	0.028877625	0.01266302	0.007638655	0.009073132	0.004786613	0.005764518	0.00665581	0.004796845	0.011517253	0.004587804	0.00339082	0.002623863	0.002679754	0.003512221	0.00170035	0.001496561	0.002307093	0.000744372	0.000997366
PI595744	99.16298407	99.16298407	99.13788613	3.312829139	0.926610199	13.63839207	12.79614771	0.185376823	0.118468041	0.081167649	0.219462756	0.041221588	0.031796112	0.014210032	0.055438766	0.01039891	0.004393679	0.002811348	0.003031694	0.000966109	0.001107175	0.186079108	0.119035265	0.081607084	0.031967482	0.094899589	0.041478504	0.031258887	0.013679754	0.036312822	0.0150953	0.015210312	0.010185409	0.006837912	0.010467133	0.005009441	0.009103966	0.004421042	0.004539588	0.005730451	0.001649248	0.002843671	0.003340256	0.005325416	0.00142892	0.001593736	0.002453734	0.001607307	0.000852888
PI595745	102.0098433	102.0098433	102.0178753	3.420401162	0.936260822	15.68665649	13.45419795	0.145070655	0.13494886	0.045880488	0.320431834	0.030851643	0.017254646	0.004749859	0.099447485	0.008816946	0.003673204	0.001780698	0.004624575	0.000826256	0.001393031	0.146738028	0.13699455	0.046421864	0.099064437	0.08051193	0.031156163	0.017103903	0.004930217	0.045081341	0.056622845	0.017514718	0.009251199	0.014634718	0.008927366	0.004789215	0.005314223	0.003712944	0.027159293	0.002821237	0.009833571	0.001799225	0.002452599	0.005809942	0.00038313	0.000244396	0.002956302	0.000753804	0.001414388
PI597945	NA	NA	NA	NA	NA	NA	NA	NA	NA	NA	NA	NA	NA	NA	NA	NA	NA	NA	NA	NA	NA	NA	NA	NA	NA	NA	NA	NA	NA	NA	NA	NA	NA	NA	NA	NA	NA	NA	NA	NA	NA	NA	NA	NA	NA	NA	NA	NA	NA
PI597946	99.55167752	99.55167752	99.55215657	3.356365887	0.933600569	15.06402879	12.71624961	0.178094713	0.083578502	0.137907204	0.210083717	0.038814484	0.050261507	0.024981827	0.043373076	0.003798553	0.006778915	0.002846708	0.001610715	0.001879201	0.001547104	0.179271515	0.084085739	0.139154665	0.026231301	0.099876567	0.039115547	0.04793542	0.025352837	0.016726992	0.008305819	0.019482743	0.00828568	0.004614524	0.003838573	0.005452019	0.009290632	0.00683739	0.006713422	0.004510625	0.003724757	0.002891273	0.00361777	0.005386913	0.001941009	0.002049403	0.001568882	0.001505432	0.00063976
PI597949	91.8420385	91.8420385	91.84844903	3.217891947	0.926592023	13.65607526	11.77181444	0.19079065	0.095381443	0.121075563	0.211447114	0.036134628	0.057512972	0.03305745	0.034335808	0.005020862	0.004424748	0.003300128	0.00153066	0.000908337	0.000876997	0.192311063	0.096010589	0.12191228	0.040688657	0.125291861	0.036532109	0.053240704	0.033340158	0.018365105	0.00378384	0.013330447	0.007461303	0.005383649	0.005050467	0.004441938	0.006199454	0.004459381	0.003427955	0.003910118	0.001394258	0.003313497	0.003308888	0.003866745	0.001720543	0.001489676	0.001400763	0.002046721	0.001444174
PI597950	96.5506381	96.5506381	96.4159357	3.268815164	0.927378983	13.86707843	12.49588873	0.181634158	0.131843413	0.065094404	0.232944	0.043576378	0.02877379	0.01620201	0.055550978	0.010124396	0.003730607	0.002991351	0.002167732	0.000842746	0.000912688	0.182473257	0.132390778	0.065364541	0.056493953	0.09942414	0.043708476	0.027693037	0.016286913	0.037442166	0.023210768	0.010089734	0.007186296	0.005651479	0.010177048	0.004793706	0.004875489	0.003746916	0.00319555	0.004519087	0.002219408	0.003007275	0.00209923	0.004079655	0.001189115	0.001165283	0.001917783	0.000866213	0.001549931
PI597951	98.24975896	98.24975896	98.22587813	3.285263102	0.923300463	13.11903806	12.83532848	0.200319164	0.089393431	0.091739937	0.208574436	0.035864601	0.060759647	NA	0.041268649	0.004791824	0.006143935	0.003037289	0.003341867	0.002371121	0.001630775	0.205225112	0.091768904	0.093645095	0.037724675	0.093896592	0.0367364	0.043570529	NA	0.01429974	0.009989859	0.023469275	0.010091899	0.004206713	0.004876461	0.003864353	0.010258916	0.006304455	0.004349339	0.004570776	0.002383804	0.003106493	0.002529478	0.005850918	0.001495707	0.001075608	0.002801426	0.001477623	0.000526836
PI597952	103.6926668	103.6926668	103.695337	3.451609503	0.940187726	16.67861182	13.63213599	0.140700635	0.118032985	0.043674412	0.31218877	0.031092867	0.019111549	0.010752248	0.090627054	0.009561967	0.003554357	0.002172346	0.003672583	0.000806142	0.001455279	0.146991403	0.119301543	0.04411771	0.084290892	0.096575134	0.031338969	0.019166134	0.010806433	0.042022868	0.051638281	0.015368822	0.007956184	0.013734416	0.009669592	0.005211733	0.00621915	0.003588751	0.025290414	0.003820796	0.00572202	0.002205292	0.001799545	0.005791482	0.000855012	0.000538479	0.002711311	0.00079254	0.001867595
PI597957	108.5005519	108.5005519	108.513146	3.36215882	0.929608181	14.24678286	13.97594928	0.194418284	0.094159694	0.113130914	0.213831805	0.044694831	0.041195436	0.026046625	0.048860014	0.005745498	0.005356648	0.003161512	0.002383685	NA	0.001699943	0.195774231	0.09483978	0.114466364	0.034425237	0.089271226	0.045028762	0.041580666	0.026293783	0.023848855	0.006756123	0.022496647	0.010031627	0.00476664	0.005800776	0.004766509	0.009377248	0.005416362	0.00419937	0.005182752	0.002880784	0.003204595	0.004010012	0.005387551	0.001671655	0.001383769	0.002260472	0.001946033	0.000610176
PI597958	93.93732087	93.93732087	94.00111122	3.241068915	0.924441074	13.40614281	11.98840582	0.186743916	0.104453736	0.12658656	0.189822755	0.043400992	0.042669868	0.02249367	0.040822275	0.005606894	0.004930113	0.003115724	0.00162266	0.000598406	0.001138184	0.186753807	0.104931345	0.12710336	0.029505782	0.101020132	0.043624442	0.041842094	0.02258886	0.014494608	0.004756577	0.011602655	0.007520566	0.005318339	0.00563123	0.004700392	0.006777783	0.004946638	0.005092384	0.004855184	0.002230621	0.003120496	0.004196777	0.002597974	0.001924474	0.001478989	0.001448884	0.002003456	0.001662683
PI597960	105.6976747	105.6976747	105.6904657	3.315566225	0.92048109	12.80741034	13.63099866	0.2212062	0.075123731	0.094335527	0.159391542	0.050686756	0.052688391	0.021977018	0.05864674	0.005119986	0.005919704	0.004260897	0.002435477	0.001165004	0.001303103	0.222967898	0.075677249	0.094897478	0.009080332	0.068973539	0.050961718	0.051297519	0.022395836	0.01715702	0.011113852	0.01433681	0.01040502	0.006268286	0.005161253	0.006988896	0.009959885	0.005961214	0.003868896	0.006757104	0.00378128	0.004147507	0.004686509	0.003407078	NA	NA	0.002470395	0.001689297	0.001689068
PI597964	103.5457786	103.5457786	103.5336533	3.479195234	0.942245582	17.4686308	13.81541451	0.153609985	0.113064495	0.044494641	0.309773351	0.033786607	0.016878504	0.013502162	0.102546996	0.010534443	0.003191553	0.001967363	0.00411568	0.000707912	0.00135597	0.155225032	0.114519213	0.045016803	0.077357436	0.092301612	0.034314626	0.016963768	0.013707547	0.046250571	0.05959312	0.016822123	0.009407934	0.011608201	0.010674513	0.005745098	0.008062109	0.003237522	0.019115063	0.004264767	0.009927558	0.002005728	0.002380484	0.005975587	0.001312451	0.000757778	0.002601783	0.000822309	0.00196596
PI597965	97.97759113	97.97759113	97.98965017	3.398768152	0.937935141	15.97518022	12.85458117	0.149539002	0.126293614	0.064234819	0.301060187	0.034692223	0.024494538	0.013847967	0.067565163	0.009946014	0.004030063	0.002146519	0.003481986	0.000795775	0.001574085	0.149939566	0.12685397	0.064718037	0.082823916	0.100163282	0.034871191	0.024430454	0.01367684	0.04071118	0.030820198	0.01807404	0.009465321	0.012109311	0.010004291	0.005408671	0.004850174	0.004053597	0.021395374	0.003442372	0.006285277	0.002179305	0.002351839	0.004497142	0.000967859	0.001022653	0.002622721	0.000469877	0.001978834
PI597966	102.082631	102.082631	102.083031	3.466557123	0.940113311	16.9157257	13.46968014	0.153341219	0.115867408	0.031825152	0.28574113	0.032704906	0.025457201	0.009915507	0.102664624	0.006930053	0.005009925	0.002665553	0.004202114	0.001806716	0.001291347	0.15480771	0.1170339	0.031899467	0.052576467	0.11256195	0.033021249	0.025632427	0.009903719	0.036755758	0.062065225	0.016772908	0.008002998	0.009438025	0.007001387	0.005039567	0.006579706	0.005070529	0.02411939	0.004573767	0.00784944	0.002696531	0.002975562	0.005383233	0.001593555	0.001330242	0.002747143	0.000812152	0.00191156
PI597968	103.1776036	103.1776036	103.1728522	3.371239065	0.931261765	14.87219096	13.30841011	0.191277295	0.109087757	0.05396866	0.251865983	0.042642906	0.027546427	0.016772511	0.072795766	0.008648793	0.005615592	0.003171572	0.003484655	0.00125558	0.001572853	0.19203375	0.109901143	0.054474577	0.066489578	0.093770721	0.042966791	0.025800921	0.016014494	0.032189796	0.03681912	0.009751677	0.007833953	0.006759971	0.008714004	0.006310161	0.007272599	0.005653443	0.01439096	0.005615184	0.004673333	0.003194604	0.002070464	0.003570941	0.001961202	0.001837254	0.002906347	0.000760282	0.002351788
PI597971	104.7882377	104.7882377	104.796039	3.390964916	0.934994388	15.44807878	13.62654192	0.16783823	0.11857169	0.071988578	0.266955334	0.037642809	0.022845313	0.016729966	0.074401146	0.008363269	0.005343967	0.002783417	0.003203704	0.001343846	0.000994544	0.168849584	0.119649098	0.072584553	0.063704008	0.090072179	0.037948286	0.022154818	0.016058562	0.03857022	0.037587738	0.015635417	0.008262515	0.012390656	0.008423211	0.005859197	0.004988994	0.005394946	0.015906907	0.003309135	0.004157248	0.002702494	0.001496506	0.004544214	0.001378956	0.001305445	0.002296174	0.000836714	0.001406534
PI597972	90.45601217	90.45601217	90.46746774	3.17913639	0.919028292	12.29079706	11.6076594	0.192752881	0.107672065	0.135593495	0.171662827	0.042512446	0.043358087	0.023758163	0.040788145	0.006352571	0.004678749	0.002649889	0.00122945	0.001703413	0.000861602	0.193678317	0.108246693	0.136275245	0.019949747	0.095008521	0.042708833	0.04171278	0.023845726	0.017163931	0.00636394	0.007144958	0.007959859	0.002729759	0.006388402	0.00510257	0.006344146	0.004701224	0.006893827	0.004631631	0.002663747	0.002670106	0.002634294	0.003065354	0.0014843	0.00146846	0.001292974	0.001488137	0.001541352
PI597973	95.95094284	95.95094284	95.96786933	3.295992714	0.926632415	13.64791333	12.33661736	0.175223729	0.111371519	0.125958236	0.178606034	0.034182326	0.040326591	0.018318426	0.038872352	0.006104865	0.004259794	0.003148825	0.002887911	0.001572795	0.001185525	0.176359461	0.112161479	0.126503532	0.033790066	0.10142463	0.034140053	0.03995962	0.018416436	0.015284838	0.007937382	0.018042633	0.00763922	0.004724546	0.006131229	0.004531727	0.006415739	0.004285827	0.004573057	0.004507003	0.001773417	0.003170153	0.00223408	0.003865731	0.001169205	0.001030376	0.00258033	0.001144704	0.000205202
PI597976	98.65742431	98.65742431	98.63635173	3.354414869	0.933986207	15.37883845	12.74195293	0.171151909	0.118230692	0.077164438	0.248858038	0.039551605	0.035443357	0.03513821	0.052329012	0.006760796	0.004531939	0.00306692	0.002811573	0.001489365	0.001229396	0.172896218	0.119470469	0.07810821	0.042752892	0.121492736	0.040028267	0.031584483	0.035507754	0.025728979	0.016012174	0.013997326	0.00915613	0.009679426	0.00683919	0.004386202	0.00682645	0.004582846	0.004128421	0.005140348	0.002523968	0.003099094	0.002906849	0.00530402	0.001249288	0.00140663	0.002356711	0.001691549	0.001386463
PI597980	103.3056564	103.3056564	103.2916198	3.379517024	0.930768772	14.96494701	13.69939812	0.180131245	0.105874581	0.071033407	0.229472137	0.043947525	0.026312127	0.011413345	0.068009864	0.006324144	0.004073177	0.002523705	0.003576729	0.002109695	0.001561891	0.180902144	0.106468681	0.07148466	0.042549387	0.07852218	0.044173972	0.027383777	0.01131535	0.043699406	0.026647051	0.018474947	0.011172682	0.009068689	0.006374955	0.005514238	0.007750368	0.004104812	0.003393855	0.005747607	0.003998257	0.002538144	0.002882553	0.004412423	0.001826592	0.001175383	0.003198744	0.001100055	0.001048031
PI597982	102.2899505	102.2899505	102.3015012	3.471905688	0.940477483	16.92425304	13.46208949	0.155677258	0.11544393	0.050304485	0.287557522	0.035994404	0.019299205	0.008490672	0.090180092	0.008982324	0.003129805	0.002339234	0.00397557	0.000507022	0.001225981	0.15751736	0.116684136	0.050660026	0.060594534	0.093327437	0.036399068	0.019671619	0.008643749	0.040598848	0.050757695	0.018267728	0.008689892	0.016364322	0.009104307	0.005831517	0.008065958	0.003158494	0.016356621	0.003902074	0.00854492	0.0023673	0.002106419	0.004110777	0.001586623	0.000898373	0.002961382	0.000656731	0.001553871
PI598069	105.1748852	105.1748852	105.148545	3.383598191	0.932272397	14.91336526	13.64587024	0.151327549	0.137304806	0.019896875	0.320375191	0.029797759	0.019525867	0.005804696	0.086425151	0.009942179	0.003080915	0.001968372	0.004161251	0.00067436	0.001092196	0.153386443	0.138879511	0.02029635	0.104651235	0.083679519	0.030152262	0.017535625	0.005871848	0.038031777	0.044327035	0.013497735	0.007611246	0.016761129	0.010048834	0.004209806	0.007769273	0.003115502	0.027635911	0.003926836	0.008540858	0.001993305	0.004306142	0.005746863	0.001769076	0.000796175	0.003112174	0.000839981	0.001628906
PI601816	101.5416706	101.5416706	101.501907	3.348547219	0.932204751	14.7907192	13.18615001	0.165753136	0.126014881	0.063380068	0.252462895	0.03571095	0.0312621	0.018846756	0.052096848	0.012468286	0.003363908	0.003404253	0.00281922	0.000741559	0.000969153	0.166254866	0.126872124	0.063706081	0.054519688	0.099689685	0.035932758	0.030954406	0.018743083	0.039287903	0.01558052	0.016420949	0.009975179	0.004208775	0.012529816	0.004917163	0.005614497	0.003372951	0.011187888	0.003012478	0.002470874	0.003425044	0.002731875	0.006095191	0.001119503	0.001287867	0.002573671	0.001443859	0.001221405
PI607931	99.88547497	99.88547497	99.95786324	3.347619739	0.932857703	15.45842849	12.81518697	0.173060152	0.093966562	0.108740955	0.208861512	0.041923479	0.039611095	0.020859389	0.044595398	0.005825878	0.004411305	0.002925332	0.002138138	0.001028288	0.000999125	0.174390347	0.094677749	0.109336141	0.029744362	0.102871376	0.042137465	0.038024587	0.02115973	0.019659587	0.006901696	0.020359397	0.009161155	0.003764856	0.005854998	0.005452827	0.006770183	0.00443815	0.002331298	0.005422735	0.002584798	0.002947843	0.003292161	0.003497059	0.001833497	0.001904767	0.002612452	0.001343357	0.000739545
PI609456	94.2116039	94.2116039	94.27325052	3.264217943	0.930056307	14.37245995	12.11633173	0.164009211	0.121884731	0.116968276	0.221666968	0.033505966	0.039314813	0.016198747	0.043026445	0.005352009	0.004338594	0.00348786	0.001786431	0.001776513	0.000983466	0.165111873	0.12256253	0.117702722	0.038324471	0.123863862	0.033636761	0.037151736	0.016386941	0.014846464	0.008380326	0.015582172	0.009930852	0.00444781	0.005381375	0.004196728	0.005452234	0.00436925	0.002473221	0.003819698	0.002001639	0.003385081	0.002213713	0.00424181	0.001073854	0.000783151	0.001656895	0.001350282	0.001456901
PI629040	100.4987392	100.4987392	100.4683452	3.336706788	0.927116576	14.22771353	13.39483482	0.162092194	0.151673284	0.028167703	0.291327275	0.034015674	0.019761316	0.009082283	0.070483464	0.012391244	0.003474975	0.001527666	0.004545817	0.000781693	0.001072453	0.163948084	0.153443631	0.028490193	0.092578272	0.072014373	0.034463906	0.018150799	0.009231808	0.048836936	0.033171223	0.011007565	0.00779691	0.019919601	0.012535146	0.004895992	0.004487694	0.003526377	0.021245665	0.002717753	0.004752281	0.001545371	0.002877856	0.005488116	0.001025622	0.000686124	0.003285951	0.000904554	0.002079543
PI641849	102.0636463	102.0636463	102.0196672	3.353038616	0.931557735	14.75512458	13.45135447	0.174039951	0.101610531	0.123385306	0.231164783	0.038663045	0.036886971	0.028836582	0.050933872	0.004827791	0.005856133	0.002749329	0.002576252	0.001643938	0.000899422	0.175106304	0.10260504	0.124426899	0.03440574	0.097474655	0.038962946	0.034989206	0.029174106	0.022292762	0.017073653	0.016563589	0.008025589	0.008941902	0.004865871	0.00468726	0.008379918	0.005907767	0.020872704	0.004265329	0.006221787	0.002775117	0.001934682	0.004037563	0.001367565	0.001074509	0.00241302	0.000875909	0.001213531
PI641874	98.4270747	98.4270747	98.40001863	3.296292112	0.928954364	14.34503857	12.74899539	0.180928425	0.101747247	0.125567451	0.211866342	0.037245566	0.035296016	0.020525965	0.049078802	0.006865134	0.004564587	0.002799376	0.002902685	0.001271985	0.000899451	0.182900101	0.10254291	0.126274449	0.032256821	0.103057749	0.037463026	0.033492411	0.020631674	0.022491807	0.0118095	0.012632287	0.008139304	0.011577005	0.006922007	0.005772772	0.006181942	0.004591582	0.003160917	0.005138884	0.002784131	0.002705476	0.003130887	0.003907869	0.001495932	0.001844133	0.002681356	0.001211131	0.001877442
PI651496	100.3445491	100.3445491	100.3285196	3.36888207	0.932821643	15.26810529	13.00500268	0.171354576	0.122949054	0.059348045	0.242139666	0.041257247	0.024433402	0.010483141	0.081283322	0.008662559	0.004209527	0.00261582	0.003325352	0.001051307	0.001084753	0.172034402	0.123737758	0.059732882	0.049272348	0.084625882	0.041574209	0.024835969	0.010118903	0.043146052	0.046581963	0.012205001	0.00863185	0.011618674	0.008715415	0.005465041	0.007784767	0.004238903	0.01060531	0.004463032	0.004466519	0.002640391	0.002196978	0.004423695	0.001692018	0.001154125	0.00275391	0.000450924	0.001676867
PI655970	98.00571306	98.00571306	98.04471577	3.25245767	0.922761814	13.29563394	12.67134156	0.200287931	0.093171222	0.119021566	0.191891029	0.040413971	0.050278054	0.02293909	0.046573992	0.005079503	0.005661712	0.003417913	0.001988628	0.000514269	0.001793832	0.201934248	0.09400404	0.119802192	0.030745603	0.085321193	0.040597209	0.048154983	0.023128517	0.019952019	0.008767446	0.015526994	0.008142643	0.003786895	0.005100451	0.003984047	0.009146807	0.005705951	0.003080881	0.005406427	0.001651288	0.003431309	0.003257997	0.003732077	0.001899502	0.002136599	0.001841987	0.002084739	0.000786229
PI655971	100.408792	100.408792	101.1546271	3.091486776	NA	10.31258431	12.99422031	0.237300971	0.09048215	0.149418001	0.195901097	0.035432474	0.039010151	0.017402567	0.044637932	0.004990994	0.004302265	0.002270879	0.00198618	0.001318973	0.001504773	0.239676729	0.09142065	0.151409046	0.032067144	0.089394816	0.035717013	0.034437645	0.017483492	0.01468793	0.008235085	0.021175236	0.008322574	0.002792337	0.005031468	0.004410554	0.010194663	0.004347194	0.002871326	0.006057245	0.004442256	0.002282185	0.003981155	0.00471351	0.001794879	0.001969984	0.001953459	0.001921997	0.000667951
PI655973	103.1076773	103.1076773	103.096583	3.318378416	0.929853807	14.33675781	13.42337394	0.169273354	0.117573946	0.101441504	0.230229249	0.038101629	0.031520771	0.017966252	0.049612976	0.004652856	0.004449048	0.002585739	0.002702566	0.001744749	0.001502615	0.170860279	0.118035492	0.101901833	0.044159418	0.104002068	0.038297733	0.031722494	0.01926849	0.018922433	0.015477107	0.019404735	0.008574484	0.006053813	0.004676974	0.005799219	0.007104215	0.004469191	0.006822355	0.003684876	0.003783854	0.002610734	0.002496697	0.006202261	0.001197379	0.001265967	0.002579866	0.000856671	0.001073014
PI655974	101.7605616	101.7605616	102.0036355	3.339058018	0.929886874	14.42634349	13.50878315	0.177744934	0.116600338	0.048482554	0.323136885	0.033623094	0.018607498	0.015492567	0.069360469	0.008949524	0.004989817	0.00229401	0.004057863	0.00188423	0.001150235	0.178762802	0.117311208	0.04883289	0.077140554	0.109139772	0.033789579	0.019085022	0.015482549	0.052491235	0.030355846	0.01805497	0.009472009	0.017913525	0.009014702	0.004577269	0.005897067	0.005026576	0.018569392	0.005220881	0.003452309	0.002299796	0.003440144	0.006361365	0.000992435	0.001341346	0.002649069	0.000768425	0.001388327
PI655975	98.24010818	98.24010818	98.15436717	3.262518991	0.922616784	13.0826147	12.82923084	0.21124145	0.082896317	0.102890195	0.170662725	0.048311769	0.067798358	0.021326744	0.042773173	0.003938576	0.006107092	0.003283504	0.002187061	0.001271862	0.001170928	0.214514241	0.083880139	0.104490021	0.030737177	0.072229987	0.048908672	0.057656606	0.021540565	0.017216267	0.004098106	0.014846223	0.009321786	0.002181818	0.003996276	0.003770192	0.007975429	0.006215628	0.001625042	0.006968682	0.001626462	0.003325818	0.004240494	0.003094211	0.002703401	0.002438046	0.002202106	0.002137473	0.000660345
PI655976	96.32557891	96.32557891	96.26986555	3.260076913	0.927197114	14.05209744	12.3893523	0.175665048	0.110209431	0.096402342	0.206326313	0.040150696	0.040403402	0.036279338	0.042426979	0.006073492	0.004320835	0.003188592	0.002014187	0.001904686	0.001051845	0.176436269	0.110601568	0.096841936	0.031533982	0.112938171	0.040271881	0.039899794	0.036228545	0.016430193	0.008125667	0.011634854	0.009101897	0.002179455	0.006111496	0.005019917	0.00842275	0.004328083	0.001747999	0.005451523	0.001889104	0.003209884	0.002750443	0.003665099	0.001512574	0.001708807	0.002181978	0.001236575	0.001298434
PI655977	108.2233713	108.2233713	108.225581	3.392060291	0.932795065	15.29849608	14.09032524	0.167318284	0.124119142	0.043382049	0.269268565	0.036733543	0.025620448	0.014309208	0.07098109	0.010414667	0.004424476	0.002259736	0.003601337	0.000858444	0.001140673	0.168978308	0.125288863	0.043705128	0.067976566	0.102467038	0.037048734	0.024465276	0.014160059	0.035492918	0.03200372	0.016823336	0.008399857	0.00962353	0.010503513	0.005545547	0.005580657	0.004466996	0.006660585	0.004248407	0.003810319	0.00228232	0.002646429	0.004539055	0.001240974	0.001017092	0.003058384	0.001194284	0.001910071
PI655979	100.0434074	100.0434074	99.89781096	3.319298216	0.926882967	13.80764373	13.06027084	0.191026313	0.10353024	0.073797932	0.240479809	0.037422084	0.037944524	0.022359469	0.050201987	0.007257686	0.004510552	0.002319503	0.002404227	0.001196376	0.001370095	0.192284019	0.104441633	0.074449373	0.035185792	0.115315689	0.03773715	0.03470238	0.022132877	0.028361372	0.017015173	0.014791174	0.008120829	0.006011657	0.007306309	0.004296434	0.008308255	0.004544669	0.014102212	0.005206711	0.003422972	0.002330495	0.002970182	0.004721503	0.001469651	0.001491747	0.001983837	0.001225888	0.001511618
PI655992	112.2938311	112.2938311	112.3088925	3.478125099	0.936356379	16.65849917	14.66333838	0.183065543	0.066526841	0.031844323	0.170640713	NA	0.046801741	0.011721037	0.073133153	0.00651803	0.005982802	0.004007861	0.004789141	NA	0.001037564	0.186318024	0.06819676	0.032319564	0.008082096	0.060202868	NA	0.046300264	0.012120679	0.03152297	0.010461361	0.01378179	NA	7.78E-05	0.006639191	0.004931752	NA	0.006081318	-0.003533362	0.00762022	0.004050632	0.004069765	0.003344575	0.002423695	0.003552424	NA	NA	NA	0.000264763
PI655993	99.16687352	99.16687352	99.13836907	3.246659484	0.915022021	12.07799532	12.8943079	0.229073188	0.095875627	0.097111357	0.164958692	0.046728691	0.043406934	0.021297761	0.057921682	0.005595505	0.005935709	0.003383149	0.002725256	0.002913344	0.001403105	0.230028363	0.096622719	0.09804632	0.020201053	0.069019358	0.047082967	0.042304591	0.02053303	0.018889689	0.014698344	0.014122413	0.010806345	0.006597654	0.005646387	0.007158534	0.010829601	0.005987778	-0.000815213	0.006634401	0.002849103	0.003411198	0.002742263	0.00336122	0.001975936	0.002770805	0.002589718	0.001740138	0.000772517
PI655994	92.87572123	92.87572123	92.88211451	3.315557103	0.933814481	15.01507866	11.97748303	0.158321921	0.0922255	0.148288587	0.196039178	0.034990559	0.046965359	0.041640088	0.039272577	0.003258347	0.005326918	0.002977656	0.001724291	0.000835663	0.000934224	0.158482722	0.092792901	0.149206304	0.03178632	0.10393676	0.0351689	0.04422716	0.041848331	0.010992495	0.005733086	0.01245079	0.007247418	0.006154595	0.003280425	0.005206733	0.005548103	0.005360484	0.005345456	0.003978932	0.002303608	0.002994142	0.002930685	0.00486268	0.002591887	0.002353116	0.001567419	0.001306516	0.001409583
PI655996	97.69082206	97.69082206	97.6676227	3.232500214	0.909606078	11.34298006	12.54688474	0.238660587	0.08332956	0.084606671	0.206565551	0.044115036	0.0434746	0.01432141	0.052936339	0.004281281	0.005057614	0.003884033	0.003946993	0.002963175	0.001433704	0.240569734	0.083953065	0.085346168	0.033405213	0.069813749	0.044483854	0.041883651	0.014427566	0.029208497	0.009501682	0.023395802	0.010619149	0.00438854	0.004316076	0.005326858	0.010582322	0.005106158	0.001408814	0.00694674	0.005362549	0.003843188	NA	0.004260983	0.002507745	0.001971822	0.003706923	NA	0.000570387
PI655997	110.5632327	110.5632327	110.446993	3.498457304	0.938392185	16.68875122	14.31791788	0.160061101	0.114465388	0.036181844	0.306033837	0.029532114	0.020364624	0.0075325	0.089695304	0.008646047	0.004231045	0.002049008	0.005437828	0.001313795	0.001716654	0.162193092	0.11592937	0.036778635	0.078930987	0.088641515	0.02989093	0.019813302	0.007989328	0.039898192	0.04741819	0.022466081	0.009755278	0.019715034	0.008758338	0.005068559	0.006074788	0.004288833	0.024377518	0.004339751	0.005523055	0.002059012	0.003230431	0.005960978	0.00077082	0.000257037	0.003798338	0.000556336	0.002189936
PI655998	104.9058356	104.9058356	104.8418724	3.453719429	0.937333666	16.22347778	13.7660491	0.151643225	0.130206873	0.034928086	0.341963931	0.032169906	0.016977678	0.002154423	0.08733315	0.009965514	0.003920977	0.001987269	0.004997867	0.000539622	0.00140515	0.153715783	0.132063691	0.035441185	0.091456674	0.100583879	0.032465945	0.017181365	0.002112742	0.042643916	0.046123261	0.019831706	0.009836249	NA	0.010105494	0.004332631	0.004801003	0.003974935	0.023899721	0.003044786	0.008902382	0.00202815	0.002647832	0.006693469	0.000438947	0.000345942	0.003248183	0.000674328	0.001354388
PI655999	99.34385853	99.34385853	99.36929617	3.316846167	0.928275987	14.37533704	12.92962653	0.18672968	0.112230001	0.084818138	0.230057145	0.038948275	0.039765936	0.018680067	0.06025604	0.007539714	0.003503032	0.003096779	0.002360142	0.000789764	0.001154857	0.187730171	0.113053522	0.085366287	0.02856802	0.108648619	0.039295032	0.037949959	0.018643351	0.022328997	0.026542346	0.013896646	0.008376357	0.006917591	0.007606028	0.005330228	0.005893004	0.003533989	0.021113843	0.00355264	0.003420861	0.003106276	0.002525059	0.005274968	0.002407416	0.001164126	0.001939468	0.000764733	0.001853986
PI656000	98.76709822	98.76709822	98.78262958	3.187691611	0.908150666	11.76656812	12.66384183	0.223564122	0.078394939	0.145068184	0.193917388	0.035516887	0.04468407	0.023713422	0.047469222	0.004940047	0.004488836	0.002608262	0.002448333	0.001816824	0.00173338	0.225410571	0.079207681	0.146275755	0.035245293	0.081089393	0.03576877	0.041927125	0.023599925	0.017084055	0.010159293	0.022787934	0.008378043	0.002409719	0.004982716	0.004975797	0.008757155	0.004529649	0.00094682	0.005721881	0.003702917	0.002634646	0.003096759	0.004977475	0.001815854	0.001199938	0.002361781	0.001926986	0.000690082
PI656001	97.28664732	97.28664732	97.28753884	3.284686509	0.925122443	13.518236	12.28278221	0.18942436	0.104670701	0.066905966	0.216753675	0.042190371	0.044319788	0.021642398	0.0443482	0.004808428	0.005784747	0.00311557	0.002494467	0.001457087	0.000787418	0.190953869	0.105390945	0.067536689	0.02658898	0.105543034	0.042518449	0.041101284	0.021893909	0.029951115	0.008400431	0.017006899	0.010448412	0.00741823	0.004856943	0.00493825	0.00886523	0.00583857	0.003095111	0.004396036	0.002719965	0.003136513	0.003000319	0.006291772	0.001813226	0.001466354	0.002379878	0.001396707	0.001497708
PI656002	92.08409345	92.08409345	92.08776023	3.200949709	0.923073759	13.27149113	11.76031272	0.190030905	0.095434748	0.134883942	0.145935513	0.04540302	0.064288809	0.030759338	0.037819039	0.003267003	0.00610321	0.002478739	0.001148748	0.000725485	0.001044776	0.192478623	0.096185296	0.135823103	0.01532577	0.075225481	0.045683557	0.060594149	0.030741019	0.012456567	0.005280903	0.011198849	0.007319752	0.003827692	0.003291846	0.003299356	0.006790683	0.006144419	-4.31E-05	0.003824674	0.001382369	0.002492096	0.00301948	0.002761042	0.00184946	0.0015997	0.001098411	0.001773826	0.002288288
PI656004	97.64468126	97.64468126	97.65088506	3.287352072	0.921418603	13.5146976	12.63670465	0.208993156	0.098842867	0.074722777	0.172097956	0.049846762	0.043539084	0.024293438	0.052789652	0.006336288	0.005201379	0.003894928	0.003024743	0.002656755	0.00121094	0.210713647	0.099523699	0.075329676	0.022166955	0.068120139	0.05024528	0.042943566	0.024448082	0.020984669	0.012521562	0.015551178	0.009231715	0.004443678	0.006382448	0.005921313	0.010932781	0.005249631	0.003727724	0.006907773	0.003476568	0.003925567	0.003646072	0.004242839	0.002169757	0.002072669	0.002848022	0.001314115	0.000427356
PI656006	103.3464595	103.3464595	103.3451462	3.319214314	0.918870119	12.70769894	13.49916654	0.179466663	0.095615472	0.140270081	0.177431821	0.035003141	0.038142318	0.018419327	0.072139335	0.00634464	0.004636684	0.003417991	0.003949707	0.003196757	0.001144194	0.182106302	0.097568295	0.144989122	0.018415683	0.072291671	0.035254246	0.034019578	0.018751947	0.012606921	0.022286015	0.021598201	0.007918838	0.005751457	0.006540663	0.00590033	0.011900092	0.004723373	0.002087464	0.007220218	0.002668598	0.003519159	0.003518416	0.003844826	0.002487736	0.002478473	0.003272113	0.002111149	0.000170081
PI656008	100.7145543	100.7145543	100.7622295	3.322949625	0.929203088	14.23691236	13.02607452	0.179750477	0.117522708	0.068864115	0.225788448	0.043514182	0.02993519	0.017453557	0.060692856	0.007397653	0.004127175	0.002199976	0.002945405	0.002378791	0.001629171	0.177297329	0.118213252	0.069429622	0.052342923	0.093430457	0.043769676	0.028186363	0.017327471	0.036440709	0.022279876	0.013648432	0.008684626	0.006024034	0.007459722	0.005480615	0.008131156	0.004156588	0.006334618	0.004034304	0.003980013	0.002217192	0.00294901	0.004376647	0.000964941	0.001093877	0.002534153	0.001105401	0.001283549
PI656009	105.1707122	105.1707122	105.0567105	3.442077508	0.934756881	15.91255553	13.68624212	0.168939217	0.126046832	0.044174827	0.274370801	0.036077403	0.021641437	0.018229848	0.080189827	0.009561113	0.003660339	0.002254395	0.004633937	0.001267566	0.001364572	0.170230591	0.127547819	0.044771017	0.052359735	0.09815292	0.036317638	0.021026344	0.018451519	0.046348101	0.039272077	0.014580404	0.009357005	0.014051116	0.009651115	0.004902261	0.0060504	0.003701821	0.017833238	0.005011409	0.003130656	0.002284323	0.002894269	0.005825884	0.001174614	0.001083176	0.003235951	0.000730637	0.001852698
PI656010	100.620871	100.620871	100.6845332	3.219624016	0.906485874	11.71636818	12.87376237	0.241316465	0.081132032	0.090071306	0.148240575	0.048067291	0.043778082	0.013782653	0.052690832	0.004979224	0.005472104	0.003306561	0.002472949	NA	0.001038733	0.243788028	0.081971134	0.090786689	0.015716198	0.062445882	0.048605848	0.043976449	0.014064955	0.01098501	0.012614914	0.019243171	0.009040506	0.004872245	0.005035591	0.005231985	0.011398704	0.005524925	0.000462693	0.00704663	0.003175112	0.003320371	0.003186914	0.003857051	0.002109335	0.001943045	0.002465622	0.001209787	0.000518781
PI656011	96.3370018	96.3370018	96.32328803	3.349754612	0.933150604	14.92007248	12.66810923	0.173750553	0.124722174	0.050592533	0.311831459	0.033830114	0.024017972	0.01331292	0.064347746	0.009469703	0.003624584	0.00210605	0.003773088	0.001398715	0.00127561	0.174592174	0.12569103	0.05109292	0.074086019	0.11087503	0.033964287	0.023186468	0.012609853	0.053507099	0.028655658	0.015159546	0.00944705	0.014790717	0.009544893	0.00462554	0.006903796	0.003653882	0.012109872	0.004243031	0.003974486	0.002134353	0.003883542	0.005641918	0.00118243	0.00086508	0.002728234	0.00098888	0.000955315
PI656012	93.0585381	93.0585381	93.06131529	3.259964386	0.92581319	13.48358785	12.21045898	0.194412033	0.106385857	0.102190695	0.173386433	0.043892047	0.058530671	0.038537795	0.040870033	0.005035878	0.006621813	0.003129454	0.00105671	0.001128421	0.000820452	0.195957469	0.107169165	0.102808386	0.01357453	0.088175812	0.04422447	0.055529666	0.03901701	0.019822239	0.006777443	0.009803986	0.007414803	0.003981604	0.005071674	0.004719179	0.010358199	0.00666388	0.003375876	0.00518277	0.001383698	0.003144543	0.003165702	0.004522878	0.00181438	0.002138647	0.000910399	0.001243438	0.002129813
PI656013	92.91126889	92.91126889	92.81661368	3.200868298	0.919523237	12.11369667	11.85710094	0.207192551	0.092605575	0.097652222	0.134259733	0.047517018	NA	0.035392877	0.037669819	0.004027255	0.00580865	0.002985642	0.001534707	0.00133029	0.0010237	0.209458127	0.09376459	0.098619695	0.020031619	0.055094988	0.048179668	NA	0.035290798	0.01380308	0.003234055	0.009868149	0.00786037	-9.37E-05	0.00408684	0.00408728	0.010992569	0.005878226	0.002532883	0.005594803	0.002157237	0.003022957	0.004256465	0.003089309	0.003446573	0.003241855	0.001624151	0.001932288	0.000845793
PI656014	95.64325209	95.64325209	95.66978354	3.264746689	0.923879158	13.426892	12.35370951	0.192422055	0.090377772	0.149477652	0.127255797	0.044266228	0.056900638	0.048077198	0.048417519	0.004390822	0.005565821	0.003299088	0.002064604	0.001705669	0.001111393	0.194013662	0.091333359	0.150795923	0.013808448	0.044773071	0.044613495	0.054670059	0.048553814	0.016278276	0.011006997	0.013878458	0.009082699	0.003904536	0.004437218	0.00510157	0.010067245	0.005613478	0.002884227	0.005507694	0.002552724	0.003341863	0.003677615	0.004144012	0.003177228	0.002521129	0.001767366	0.00165466	0.000940196
PI656016	97.77938931	97.77938931	97.81053201	3.330493544	0.926334826	13.58114979	12.77190042	0.195542047	0.117555273	0.052767669	0.240987777	0.047006169	0.037180378	0.009605886	0.059414168	0.006988857	0.005043981	0.002962823	0.004500139	0.002401157	0.001555718	0.197169153	0.118466214	0.053285172	0.043300292	0.093353179	0.047504996	0.03683624	0.009654205	0.035283627	0.015808722	0.024159067	0.012299894	0.009964734	0.007045432	0.004335053	0.008159616	0.00509275	0.002805671	0.004728288	0.004766547	0.002999254	0.003448596	0.004097286	0.001663552	0.001304313	0.003464098	0.000921897	0.000673785
PI656017	99.03956549	99.03956549	99.04198841	3.274490167	0.925574678	13.52779685	12.87216293	0.182945718	0.120020428	0.114551468	0.191299967	0.04396713	0.036013453	0.024443027	0.0494265	0.006867774	0.005412473	0.002509492	0.002286738	0.001177437	0.000980365	0.183685033	0.120573413	0.11530852	0.031769847	0.091356717	0.044182565	0.034313781	0.024511401	0.021017764	0.008270402	0.011155981	0.008365143	0.004775387	0.00691227	0.005211724	0.007583042	0.005444113	0.00846745	0.00494312	0.001708728	0.002525588	0.003511621	0.004354976	0.001411434	0.001522533	0.002144552	0.001225163	0.001983214
PI656019	97.54921689	97.54921689	97.54037157	3.339953933	0.929074424	14.17590567	12.70592643	0.19534361	0.114930526	0.067665475	0.210392944	0.038889668	0.04578439	0.040064493	0.05298056	0.006832189	0.005227944	0.003120345	0.002217735	0.001327682	0.001064795	0.188367927	0.116018578	0.068407096	0.029572956	0.100612947	0.039329966	0.036203906	0.025945059	0.025198185	0.017981948	0.011534609	0.008523951	0.007334704	0.006909954	0.006000792	0.004819688	0.005279035	0.00777368	0.005174194	0.002584538	0.00316595	0.002373299	0.005602967	0.001564343	0.001316065	0.001988876	0.001109364	0.001593408
PI656021	99.36559271	99.36559271	99.38545482	3.233671554	0.924227612	13.37516798	12.94975685	0.186187702	0.103315856	0.120181223	0.21376761	0.041594308	0.043840952	0.020010602	0.038357919	0.004222829	0.003706529	0.002912178	0.001258191	0.001656459	0.000979238	0.18738369	0.104113791	0.120901124	0.029997124	0.114464376	0.041885318	0.041956677	0.020283261	0.024039354	0.004093092	0.015035941	0.007786302	0.003279635	0.004247624	0.004224362	0.00640864	0.003731922	0.003155326	0.00391259	0.002795035	0.0029307	0.002720594	0.003321768	0.001661426	0.001393522	0.001196928	0.002116844	0.001318113
PI656022	109.384866	109.384866	109.4186002	3.443687899	0.936053837	15.74411498	14.21513077	0.164645228	0.112064008	0.02242396	0.351251424	0.02661592	0.020349754	-0.004469006	0.11810381	0.009755155	0.003409789	0.002015951	0.005532179	0.0008753	0.001390767	0.166299997	0.113550984	0.022810328	0.093232154	0.098181722	0.026928463	0.021073562	-0.004191803	0.051449484	NA	0.020439152	0.008100154	0.016944595	0.009897438	0.004594334	0.005298658	0.003457077	NA	0.004928127	0.01028616	0.002046853	0.003202778	0.005877276	0.000953853	0.000212011	0.003676347	0.000885574	0.001697046
PI656024	89.54009581	89.54009581	89.54277334	3.108800846	0.910603569	11.26730986	11.65591597	0.221472547	0.080631469	0.128201628	0.225684562	0.038781646	0.048230154	0.008844926	0.036516054	0.004908257	0.005563506	0.003543995	0.001029002	0.001100757	0.001013795	0.223076551	0.081027731	0.128711656	0.033598462	0.135874405	0.038996831	0.046098062	0.009064318	0.017760928	0.004251851	0.010631011	0.007171042	0.002608853	0.00493176	0.00490816	0.006213525	0.005589573	0.001308485	0.005653798	0.001923388	0.003544729	0.003978703	0.002739933	0.001463446	0.001981198	0.001140222	0.001886854	0.001292254
PI656025	97.79671184	97.79671184	97.78989524	3.299429326	0.927684065	13.77731384	12.65271888	0.168001553	0.100465042	0.147615935	0.175510612	0.044975943	0.042222846	0.028295019	0.053255168	0.004513664	0.003880456	0.003432532	0.002457555	0.000513972	0.001018811	0.168599969	0.100935805	0.148188321	0.020773286	0.077972624	0.045133971	0.040832732	0.028365696	0.019841075	0.010826955	0.012378821	0.009072902	0.004527578	0.004525518	0.006052955	0.007892372	0.003901457	0.006846865	0.005025717	0.002764578	0.003408986	0.003583992	0.004135046	0.001969242	0.002357463	0.002501497	0.001393297	0.001962449
PI656027	94.01022898	94.01022898	93.81876136	3.322856146	0.926464535	14.14015002	12.34797837	0.187693941	0.126343928	0.06655899	0.272483397	0.038308517	0.026950567	0.0139501	0.058412897	0.007053288	0.004652545	0.002677667	0.003153211	0.001377733	0.001226186	0.189734256	0.127281124	0.067075892	0.043517655	0.105692357	0.038517318	0.026315578	0.015286145	0.047374297	0.021606045	0.011946567	0.008359451	0.014609431	0.007108489	0.004565868	0.007775885	0.004697118	0.021419883	0.005743181	0.00391154	0.002721287	0.00356997	0.005237726	0.001163262	0.00111224	0.002341391	0.001279967	0.001328431
PI656028	89.8227469	89.8227469	89.8259804	3.151591085	0.919676254	12.28574927	11.52280683	0.182586728	0.092562424	0.172182409	0.183904903	0.041827775	0.054043822	0.02279857	0.033562948	0.005587142	0.006128	0.003232045	0.001342369	0.000965205	0.001069844	0.183028267	0.092720212	0.17294565	0.031183911	0.09349334	0.042005018	0.053306851	0.022638425	0.016860826	0.001829955	0.009519567	0.007311272	0.003173001	0.005600391	0.003180647	0.006411552	0.006154719	0.00310538	0.004450261	0.001634356	0.003245597	0.003416434	0.003599092	0.001623858	0.00219784	0.001410378	0.00161419	0.001071227
PI656029	95.4895969	95.4895969	95.52651724	3.294274821	0.931592679	14.66733089	12.22981338	0.159867727	0.111680243	0.114115179	0.185774392	0.036796983	0.066208809	0.045474653	0.035060624	0.005123125	0.004853775	0.002600537	0.000940441	0.000742386	0.000985097	0.161621593	0.113496606	0.115093725	0.01863648	0.095354885	0.037166709	0.059187928	0.046210417	0.02036962	0.005860348	0.009625173	0.006130024	0.003888808	0.005182798	0.003537653	0.007474941	0.004916176	0.011363968	0.003267734	0.001337366	0.002551976	0.002984232	0.004310043	0.002930013	0.001955859	0.000814549	0.001551785	0.001233237
PI656031	103.5800481	103.5800481	103.5131601	3.384915899	0.930646811	15.51980666	13.54181977	0.177899792	0.083063692	0.067130329	0.164476532	0.051276695	0.044523765	0.021176604	0.058463146	0.006769291	0.004931768	0.002976118	0.003612728	0.001280187	0.00102145	0.179266589	0.083854707	0.06789286	0.018591023	0.06589856	0.051736941	0.039965579	0.021025327	0.028493622	0.01488883	0.010356292	0.007669703	0.001134531	0.006852323	0.004963999	0.011332233	0.004983587	0.005891456	0.006038227	0.003170124	0.003008864	0.004267355	0.003753399	0.002454775	0.001761883	0.003385889	0.001551119	0.000777162
PI656032	89.6362602	89.6362602	89.63383697	3.17351771	0.920711907	12.8470879	11.49708818	0.193497961	0.097401284	0.141998552	0.192204401	0.038797492	0.056999194	0.018526817	0.040265619	0.004876648	0.005456572	0.003384043	0.001189352	0.001645778	0.00113934	0.195201817	0.098217848	0.143010397	0.021841099	0.106530174	0.038890248	0.054388721	0.018860462	0.016727884	0.005404632	0.014876014	0.007936735	0.003611269	0.004905398	0.003220786	0.006305002	0.005501205	0.003349937	0.004377404	0.00224534	0.003404282	0.003072276	0.004050961	0.00159846	0.001585343	0.001043766	0.002195757	0.000985427
PI656034	99.9430182	99.9430182	99.89397352	3.349833268	0.930204656	14.64114908	13.08841533	0.170516546	0.106725536	0.041839246	0.318524186	0.033629684	0.025865472	0.01073078	0.073656044	0.010480579	0.003946876	0.002339669	0.004101682	0.00070439	0.001490347	0.172326699	0.107879388	0.042419054	0.101534263	0.0942368	0.033844023	0.024706091	0.010740171	0.036031295	0.04010825	0.01614008	0.007270404	0.012348572	0.010573604	0.004982236	0.006060512	0.003986241	0.019771274	0.003976433	0.009517954	0.002366606	0.003719679	0.005506111	0.000489199	0.00088406	0.003128509	0.000865445	0.0017175
PI656036	101.5336073	101.5336073	101.5692946	3.361824719	0.929743178	14.36748872	13.20039137	0.182145854	0.115623826	0.074240706	0.224071168	0.039978281	0.031483459	0.019172039	0.06029799	0.007055269	0.004362239	0.003013682	0.003265865	0.001273979	0.001620798	0.183421858	0.116459337	0.07487489	0.050121429	0.081655262	0.040304983	0.030820848	0.019408948	0.020999007	0.01881295	0.021743191	0.011426349	0.007788086	0.007111098	0.004920394	0.007774596	0.004397081	0.00552758	0.004499034	0.003456902	0.003039816	0.003329755	0.004781619	0.001528477	0.001152524	0.002827376	0.001031348	0.000996212
PI656037	100.8944052	100.8944052	100.9036941	3.379318957	0.932982044	15.42280904	13.13121149	0.162357392	0.128810532	0.046905173	0.261143824	0.035568835	0.028242194	0.012126291	0.073043939	0.011664637	0.003757165	0.002277388	0.00416274	0.000695544	0.001253304	0.163459665	0.129844908	0.047401385	0.067251046	0.092155246	0.035805955	0.026887863	0.01230578	0.04455564	0.030949625	0.015052896	0.009100916	0.007876495	0.011750373	0.006266983	0.006152142	0.003786666	0.009476217	0.004536918	0.00316657	0.00229791	0.003164025	0.005357743	0.000887951	0.000711958	0.003206063	0.001118528	0.00194055
PI656039	103.5279255	103.5279255	103.5143036	3.361572984	0.927152325	13.85609083	13.53526639	0.201722932	0.107678039	0.055048946	0.233169758	0.042455461	0.029795146	0.018115442	0.065730791	0.007565848	0.00506572	0.002954599	0.004568401	0.002230616	0.001542894	0.20376729	0.10861442	0.055563267	0.034781254	0.0955651	0.042818913	0.028416693	0.01840864	0.040432897	0.025270526	0.018205546	0.009263866	0.010018903	0.007627875	0.005809896	0.00635607	0.00511995	0.002154913	0.005002414	0.002767521	0.002976658	0.002951369	0.005985044	0.0014009	0.001230002	0.00344818	0.000994002	0.001545519
PI656040	100.780133	100.780133	100.7714906	3.293198102	0.925244162	13.40228042	13.15260154	0.1888435	0.098367374	0.083117328	0.237387476	0.03955678	0.035433716	0.017449614	0.069430018	0.007789752	0.005179401	0.002406026	0.002946979	0.001182403	0.001183521	0.190458467	0.099199232	0.083682551	0.056475722	0.085971389	0.039836343	0.034894688	0.017610705	0.031649225	0.028984027	0.013493037	0.009399667	0.002784923	0.00785049	0.005152621	0.006947818	0.005218172	0.00890826	0.004882847	0.004177646	0.002417342	0.003748324	0.003986056	0.00120265	0.001452081	0.002397132	0.00148669	0.001041836
PI656041	103.4568788	103.4568788	103.510511	3.429643403	0.936189264	16.48456659	13.45909026	0.14442658	0.127831082	0.046111196	0.297817127	0.027547975	0.019146137	0.012453376	0.101234077	0.008477471	0.003244824	0.002726659	0.004434465	0.000663329	0.001336158	0.146220959	0.129132427	0.046667053	0.092292016	0.082951804	0.02780192	0.018054084	0.012669854	0.038335402	0.058358902	0.014532418	0.006689934	0.012398197	0.008567479	0.004407219	0.006707234	0.003283382	0.03043017	0.004385313	0.006141067	0.002752126	0.003986932	0.004287792	0.000916845	0.000710126	0.003138011	0.001289102	0.002117124
PI656042	98.25906603	98.25906603	98.28203	3.339888299	0.933086004	15.06532602	12.67189276	0.164114824	0.115088247	0.113334738	0.220169078	0.039669871	0.036574547	0.034591312	0.048631329	0.006234036	0.003807281	0.003138921	0.001874569	0.00151887	0.001082428	0.165531814	0.1157744	0.114336025	0.032513884	0.107190948	0.040011438	0.034195761	0.034978998	0.02422722	0.012748063	0.011583998	0.008954555	0.004903227	0.006285571	0.005923381	0.005979501	0.003834029	0.009546248	0.004906755	0.002760869	0.003161259	0.002450233	0.005620104	0.001445545	0.001653792	0.001843393	0.001047304	0.0013629
PI656046	91.94276021	91.94276021	91.94922637	3.337647578	0.931125718	14.94166021	11.97869434	0.188945063	0.080728667	0.099162384	0.198986551	0.043592969	0.054211265	0.017870554	0.05109297	0.005312471	0.005224688	0.003000613	0.00317962	0.00277993	0.000996416	0.19149673	0.081651841	0.100399182	0.027612646	0.083040516	0.044131221	0.048608406	0.018170527	0.026839327	0.012086457	0.018345036	0.011052276	0.003186542	0.005379803	0.005579806	0.010567501	0.005296237	0.001936771	0.006056619	0.005041352	0.003059942	0.003158708	0.003632375	0.002856805	0.002643712	0.002497929	0.001496509	0.000786932
PI656048	97.29609691	97.29609691	97.2625356	3.27279719	0.922727896	13.03064669	12.71593886	0.20972063	0.065461176	0.099763252	0.241180221	0.039265504	0.04655642	0.012974355	0.050972871	0.0044441	0.004977585	0.003090735	0.002653971	0.002492987	0.002268926	0.212080259	0.065961264	0.100868308	0.039185129	0.10868404	0.039583685	0.044921082	0.014229933	0.017074873	0.012273088	NA	0.009792656	0.002658717	0.004475015	0.004861914	0.010195378	0.005024809	0.004595745	0.00551081	0.005037923	0.003121587	0.003673572	0.005333181	0.001219574	0.001304342	0.002359515	0.001890451	0.000929152
PI656049	92.83944319	92.83944319	92.81266019	3.281786495	0.930393923	14.47982106	12.1152191	0.165922608	0.119330458	0.088763094	0.217077956	0.037971775	0.040842651	0.048393478	0.03920725	0.00865024	0.003986797	0.002901673	0.001698567	0.001765252	0.00099303	0.167182838	0.120162668	0.089606333	0.034255168	0.121321807	0.038250796	0.038202355	0.048711737	0.016773495	0.006427967	0.009951648	0.008114036	0.004125699	0.008712242	0.00453842	0.005824696	0.004019182	0.002138817	0.004733273	0.001787503	0.002919909	0.002508063	0.005386123	0.001228727	0.001543499	0.001590067	0.001024171	0.001189915
PI656050	95.63769599	95.63769599	95.64619404	3.275863062	0.924666331	13.47763125	12.53541466	0.194758259	0.106304248	0.093315177	0.182586961	0.044882297	0.042674603	0.035012867	0.042210142	0.006486472	0.004480584	0.003625914	0.002139074	0.00128322	0.001230617	0.195965814	0.106848892	0.093801985	0.0305635	0.078477253	0.045202009	0.040580286	0.035333889	0.019269773	0.006508477	0.01460451	0.007688185	0.004008558	0.006514889	0.004592242	0.007766267	0.004507455	0.003734201	0.004600169	0.001977143	0.003637081	0.003243495	0.00563401	0.001183358	0.001814216	0.002207853	0.001435755	0.00156118
PI656052	92.78228334	92.78228334	92.74370637	3.281067654	0.929357971	14.33225079	12.14855256	0.169190607	0.128519142	0.079365159	0.237573235	0.036281867	0.034085577	0.027695729	0.05318036	0.009114433	0.004883109	0.002087751	0.002039061	0.00096562	0.001092234	0.169568036	0.128826972	0.079717366	0.053254451	0.108866833	0.036419684	0.034121472	0.027944979	0.023176585	0.020604898	0.013111093	0.009161813	0.00534048	0.009148289	0.004563281	0.005512819	0.004899224	0.012942053	0.004034232	0.003504862	0.002102892	0.00239225	0.004879313	0.000956543	0.000663354	0.001855757	0.000721501	0.00106527
PI656053	101.9056019	101.9056019	101.9184034	3.289470838	0.924308401	13.72212553	13.10843226	0.189756542	0.108478698	0.096843451	0.182175171	0.045385604	0.041735854	0.025541458	0.045079331	0.005259888	0.004589674	0.003498433	0.002113587	0.000729918	0.001534893	0.190642642	0.10906777	0.097508692	0.022463631	0.085208279	0.045717244	0.039013157	0.025166567	0.023103292	0.010558705	0.013712623	0.008839208	0.005382463	0.005288036	0.004719798	0.008269662	0.004624538	0.0019058	0.00547809	0.002551067	0.003535647	0.002356528	0.004317335	0.001741669	0.001467425	0.0024716	0.001111226	0.000610203
PI656055	97.16349786	97.16349786	97.25022399	3.278571393	0.927865391	13.98096864	12.40653381	0.184279893	0.115402096	0.100025949	0.217865406	0.042353014	0.037173988	0.013671891	0.048181329	0.006533878	0.004123902	0.003117907	0.002103076	0.001261702	0.000953442	0.18474351	0.116056539	0.100458344	0.037206423	0.095884759	0.042351194	0.037837996	0.013739586	0.030339631	0.007008633	0.015574613	0.009069699	0.004458906	0.006568038	0.005195411	0.008793455	0.004139928	0.00258624	0.004321378	0.003395072	0.002968693	0.003047599	0.004396986	0.001717886	0.001340529	0.00193844	0.001836957	0.001310597
PI656057	96.08034942	96.08034942	96.04864956	3.329736689	0.926891729	14.15004559	12.56034349	0.186601404	0.107068763	0.122555304	0.181607983	0.045360989	0.037314509	0.025410381	0.046607371	0.004755305	0.004628838	0.003100308	0.002175889	0.002422591	0.001397224	0.187379364	0.107588422	0.123261966	0.019629604	0.077839897	0.045718458	0.037179582	0.021604032	0.02494377	0.007456642	0.011291774	0.008980118	0.007811271	0.004781566	0.006010081	0.008547282	0.004660859	0.008545587	0.005119778	0.00332404	0.003108315	0.003582518	0.004869173	0.001862991	0.001391065	0.002098603	0.001236804	0.001415617
PI656058	96.22223393	96.22223393	96.06736526	3.285490981	0.92564706	14.09601124	12.47928774	0.185724766	0.099116997	0.095264655	0.213368598	0.039429536	0.052148926	0.035349169	0.039652449	0.004721326	0.004598569	0.003147832	0.001710338	0.001500602	0.001030532	0.187650985	0.100720766	0.096385649	0.034212431	0.117673983	0.039941605	0.043529092	0.035927667	0.013050914	0.005406011	0.015747319	0.008317658	0.003352876	0.004796484	0.005678374	0.008354673	0.004643998	0.00550735	0.004270468	0.001638337	0.003182508	0.002316841	0.004754875	0.0017291	0.001298121	0.001782255	0.001059876	0.001203362
PI656059	107.7266839	107.7266839	107.6606293	3.282611804	0.908355183	11.75659176	13.79692689	NA	0.075506492	0.059010581	0.183352918	0.054860001	0.049054239	0.010152097	0.058343359	0.005325976	0.005431466	NA	0.003871106	0.002732639	0.002034319	NA	0.076891965	0.059686143	0.031460368	0.062917286	0.055595896	0.047881594	0.012578199	0.021336609	0.013304581	0.023478707	0.012070606	0.001221016	0.005401743	0.003729602	0.009260425	0.005506097	-0.000662834	0.008152718	0.006371967	NA	0.003899874	0.003243461	0.002381478	0.002417542	0.003578491	0.001989501	9.97E-05
PI656060	87.84428765	87.84428765	87.80010888	3.217843135	0.923140404	13.27611524	11.3970027	0.190774784	0.099574173	0.107305731	0.193793852	0.042942416	0.051824686	0.036305896	0.035247222	0.00630622	0.005047265	0.003287893	0.001876543	0.001381086	0.000740049	0.191748458	0.099699766	0.107730284	0.031931931	0.104142341	0.043211904	0.050501415	0.03607843	0.016449783	0.002225952	0.011382651	0.007393579	0.004072108	0.006325324	0.004578069	0.006280546	0.005068217	0.003736606	0.004518303	0.001710324	0.00330366	0.002678096	0.004689732	0.001360409	0.001556208	0.001809685	0.00135873	0.000736678
PI656061	88.29935026	88.29935026	88.27252027	3.226126435	0.926728346	13.77251549	11.43414017	0.180409687	0.091828682	0.105261565	0.174922247	0.043620427	0.058560769	0.026476397	0.040278298	0.005754071	0.005813982	0.003029978	0.001314753	0.001447634	0.000930343	0.181893728	0.092409385	0.105913466	0.023138213	0.094070754	0.043891534	0.055101179	0.026688076	0.015981074	0.007200982	0.01508387	0.006524573	0.000443329	0.005792135	0.004791257	0.005574979	0.005859352	0.000486358	0.003687921	0.002704041	0.003063674	0.002444062	0.002419346	0.002119408	0.001956887	0.001240457	0.001696945	0.000506535
PI656062	100.4963157	100.4963157	100.4653003	3.25491274	0.916909507	13.0191267	13.10749366	0.211032312	0.103364283	0.068679468	0.153443992	0.048280512	0.046224563	0.011958424	0.05540963	0.006072282	0.003779442	0.003653313	0.002947333	0.001695765	0.00102638	0.2139304	0.10490913	0.069652361	0.026495492	0.054621448	0.05262788	0.038244599	0.012016453	0.021385881	0.017164437	0.009192	0.008764913	0.002265967	0.006180676	0.004557858	0.01047905	0.003819352	0.001923138	0.007292423	0.00283589	0.003723475	0.003947402	0.003776339	0.002398909	0.002322691	0.002779799	0.001591057	0.000272637
PI656068	102.9351161	102.9351161	102.8185328	3.260907017	0.913741899	12.11221388	13.45275565	0.238995962	0.088061106	0.089965509	0.200967753	0.046570279	0.041666982	0.010551263	0.055126568	0.00521622	0.005485844	0.002431994	0.002965058	0.002423559	0.001525426	0.240957215	0.088950695	0.090798768	0.033618956	0.054234739	0.046802039	0.04024604	0.0107332	0.028233778	0.013642121	0.023995875	0.01131496	0.004789858	0.005273774	0.005682789	0.009636418	0.005532158	-0.001027021	0.006649156	0.004035583	0.002454295	0.003013268	0.005189656	0.001954497	0.002294623	0.002797479	0.001379148	0.000322581
PI656069	97.05006569	97.05006569	97.05027079	3.307846992	0.927666565	13.98999912	12.543403	0.183662864	0.115503183	0.099290661	0.211927054	0.042886416	0.034611848	0.013519808	0.051562336	0.006265528	0.0049994	0.002464966	0.002813747	0.00216472	0.001413975	0.18499577	0.116554035	0.100013676	0.039935283	0.087016469	0.043176186	0.034138412	0.013525075	0.027000006	0.012207064	0.019794838	0.011181083	0.005005876	0.006318008	0.004932434	0.008709858	0.00503224	0.001034054	0.004147562	0.002046768	0.002403316	0.00307693	0.003948656	0.001565799	0.001588208	0.002668356	0.001343249	0.00080385
PI656070	95.29660784	95.29660784	95.23534052	3.235118664	0.920998574	12.73831068	12.31848861	0.199137671	0.107987815	0.110243122	0.201895361	0.039457867	0.039192241	0.0184516	0.048871983	0.009214147	0.005036259	0.00292249	0.002191419	0.001243208	0.001273511	0.20040983	0.108654559	0.110851075	0.04124046	0.091617567	0.039837531	0.036959993	0.018269132	0.021466127	0.010549057	0.015110467	0.008757633	0.003865527	0.009269362	0.005056251	0.010011148	0.005070627	0.001526119	0.005405485	0.001540346	0.002934883	0.003695497	0.003327093	0.001526702	0.001652835	0.002109034	0.001205201	0.001239102
PI656071	114.210284	114.210284	113.9991795	3.509247617	0.939146899	16.97946825	14.78158468	0.159756728	0.117366992	0.027980546	0.326488247	0.029468312	0.013269207	0.003281409	0.108352911	0.008229096	0.003208507	0.002249549	0.005231347	0.00042671	0.001536078	0.162395174	0.119307749	0.028679565	0.084555056	0.100696165	0.0299236	0.013760788	0.003416304	0.037904759	0.063207288	0.017759612	0.007373735	0.012545296	0.008380774	0.005713154	0.006624528	0.003263573	0.029132246	0.003638684	0.009875542	0.002277413	0.003300359	0.005717347	0.001267105	0.000924577	0.003734717	0.001086489	0.001845792
PI656074	95.40053662	95.40053662	95.3571219	3.24724108	0.921035253	12.58218793	12.45950606	0.204341945	0.116742619	0.103172684	0.196754557	0.045156546	0.039404899	0.021370825	0.044447778	0.006318204	0.00499565	0.003663644	0.002236743	0.00156417	0.00144975	0.205907216	0.1176665	0.104070449	0.030953031	0.086853176	0.045434019	0.037374863	0.02139506	0.023739644	0.010710063	0.014028056	0.007701597	0.004275305	0.006362459	0.005418881	0.009151362	0.005038126	0.001503006	0.005079026	0.00293373	0.003518231	0.003103491	0.004353426	0.001291845	0.001128757	0.002085557	0.001317449	0.00115275
PI656075	95.37064117	95.37064117	95.36814286	3.311646886	0.930760129	14.59557378	12.23094224	0.162794517	0.131953076	0.09022744	0.232403763	0.036419674	0.036358707	0.036397157	0.042021067	0.008392846	0.005001612	0.002103142	0.002039826	0.001195283	0.000893609	0.163982405	0.133055992	0.090914584	0.040384588	0.103730926	0.036602576	0.035059379	0.036802162	0.024589734	0.008839824	0.016442766	0.008473344	0.008682645	0.008457668	0.005221537	0.005782049	0.005039925	0.008535257	0.004227448	0.001608108	0.002134411	0.003085957	0.004941983	0.000857255	0.001058568	0.002341018	0.001619643	0.001239438
PI656076	98.45108992	98.45108992	98.32397749	3.319471131	0.927411316	13.8190939	12.88507947	0.180353292	0.121270838	0.068583315	0.255046472	0.040554349	0.026898128	0.014772354	0.072199301	0.00881213	0.005444191	0.002702938	0.003370764	0.001054215	0.001782485	0.181576843	0.122057867	0.069153352	0.072514165	0.080781516	0.040835178	0.026489816	0.014759901	0.042028311	0.032784458	0.01769189	0.010356073	0.004698628	0.008865343	0.005185263	0.007435489	0.005487305	0.008281367	0.004341454	0.006579845	0.002704797	0.002536569	0.004682152	0.001060418	0.001113812	0.002456162	0.000830781	0.001268764
PI656077	95.61877289	95.61877289	95.56393751	3.265609495	0.926980838	13.70695351	12.17782814	0.190084482	0.085260865	0.101898886	0.219416812	0.037684907	0.057180123	0.021584028	0.041212202	0.005671172	0.005991175	0.003674372	0.001024686	0.001762741	0.001166726	0.191652239	0.08590654	0.102633784	0.030494596	0.119422994	0.037945198	0.054283338	0.021779463	0.018912424	0.00571569	0.012520508	0.007448295	0.002487459	0.005711641	0.004960581	0.006787342	0.006048228	0.00313622	0.005711492	0.004380694	0.003711703	0.003646742	0.002467086	0.00193868	0.001384722	0.00104234	0.002287039	0.001687931
PI656078	97.21818599	97.21818599	97.20663472	3.33332215	0.929661254	14.46270468	12.65356634	0.176579536	0.123689906	0.074432256	0.254527327	0.040363299	0.030099121	0.013960989	0.06348152	0.009555219	0.003868248	0.002986223	0.003760222	0.001962283	0.001166294	0.178544611	0.124573822	0.075016012	0.068883504	0.08636927	0.040483921	0.02940291	0.014103932	0.043390284	0.025560121	0.011815893	0.008730922	0.010805482	0.009627019	0.004707515	0.004800541	0.003895509	0.009094673	0.004188753	0.002626416	0.003004137	0.002577218	0.003879939	0.001221804	0.001029825	0.003186983	0.001333988	0.001865824
PI656079	91.45139904	91.45139904	91.445581	3.254521114	0.925632419	13.55361204	11.88547746	0.195547703	0.109317654	0.088526273	0.187834922	0.041583848	0.05459562	0.020666636	0.038726303	0.005388191	0.004833728	0.003395937	0.001776452	0.000962262	0.001295301	0.197367996	0.110930756	0.089220547	0.024899521	0.09553065	0.041975785	0.044351839	0.020799116	0.019276924	0.003177763	0.014270919	0.008779527	0.002888927	0.005438368	0.004659052	0.007964227	0.00488476	0.002135596	0.005086174	0.001609736	0.003412967	0.00310311	0.003989046	0.001714566	0.001760367	0.001690754	0.002074583	0.001301312
PI656080	92.32635962	92.32635962	92.69379555	3.311315391	0.927742503	14.44618443	11.97414954	0.167997216	0.13404445	0.042866861	0.274782015	0.037314693	0.02579223	0.009506625	0.064457318	0.010726339	0.003967742	0.002201886	0.004425883	0.000740103	0.001033909	0.168912375	0.135158665	0.043091128	0.077438264	0.087071171	0.037525378	0.025134798	0.00973893	0.045282683	0.030122604	0.013617868	0.007688668	0.012294895	0.010775324	0.004829288	0.004838622	0.003995942	0.019752517	0.003912211	0.003308412	0.002209858	0.00248971	0.004642796	0.001140373	0.000855027	0.003998766	0.000589716	0.001681619
PI656082	96.67018751	96.67018751	96.68813657	3.349586164	0.931588602	14.8186675	12.69700836	0.182619765	0.105222884	0.057040155	0.291395709	0.037784896	0.029897055	0.012752781	0.062930739	0.009374742	0.004428176	0.002454801	0.003516377	0.000736803	0.001469448	0.183830435	0.106317729	0.057354794	0.061419925	0.109100188	0.037983147	0.029358262	0.01307047	0.046378332	0.027711546	0.016203491	0.008131148	0.00784462	0.009425345	0.006831335	0.008195975	0.00446351	0.018045225	0.004719884	0.00753599	0.002465886	0.002809595	0.003946038	0.001838186	0.001497633	0.002807588	0.001448507	0.001708845
PI656085	89.99317077	89.99317077	89.97302185	3.17011409	0.918972304	12.52126541	11.62161791	0.206332964	0.089792501	0.108255497	0.240346731	0.037337228	0.045553214	0.021968936	0.043046037	0.005337001	0.005227608	0.002898089	0.002002511	0.002178162	0.000908619	0.207911693	0.090474532	0.109074431	0.038266908	0.132505482	0.037503157	0.043343611	0.022827692	0.018306233	0.009378403	0.018447748	0.007518648	0.002753847	0.005367414	0.004667448	0.006688546	0.005266804	-0.000287243	0.005040424	0.001937315	0.002923707	0.002523052	0.004213578	0.001540459	0.001742332	0.001814892	0.001571802	0.001040349
PI656086	96.24772672	96.24772672	96.17903889	3.299236732	0.925218442	13.51221726	12.57152716	0.183307668	0.075802796	0.16866247	0.208288167	0.0354985	0.043231729	0.027609746	0.046280234	0.004267331	0.006446551	0.002555511	0.001819608	0.00088093	0.001304319	0.184404787	0.076479569	0.169651255	0.026965931	0.095154362	0.035676916	0.041913312	0.027683433	0.013688615	0.010819424	0.016659957	0.00857582	0.008131272	0.004296931	0.005786785	0.008594206	0.006488774	0.014452047	0.005370395	0.005031985	0.002580775	0.002805292	0.006067184	0.001935108	0.001972286	0.001694127	0.001114919	0.000959278
PI656087	96.66433483	96.66433483	96.6695618	3.293219725	0.927362752	13.81242879	12.55911265	0.186552341	0.110561223	0.063731053	0.26853642	0.035934477	0.029945375	0.019182397	0.061004872	0.007481855	0.004676346	0.002488103	0.00337244	0.000941503	0.001486224	0.188330549	0.11134448	0.064139227	0.060425184	0.10426346	0.036152565	0.028614272	0.019496084	0.038391309	0.025684188	0.015576849	0.008379389	0.012968775	0.007532805	0.005442211	0.004939078	0.00471371	0.008041271	0.00425923	0.002530387	0.002522649	0.002360151	0.004547008	0.000884069	0.000853981	0.002688431	0.001074058	0.001779794
PI656088	96.05812016	96.05812016	96.07824128	3.334129708	0.933188722	15.04834695	12.49482745	0.150013118	0.127063192	0.108191677	0.226584617	0.038896114	0.025761567	0.019672613	0.04861395	0.006690731	0.004598479	0.002352253	0.002363503	0.001941598	0.000940683	0.150447874	0.127312539	0.108605681	0.045872175	0.10192067	0.03899675	0.02631536	0.019992133	0.027300472	0.013608878	0.01540298	0.009583802	0.006454543	0.006725546	0.006053315	0.004951996	0.004616353	0.005614675	0.003756957	0.00224019	0.002352842	0.001679433	0.003796503	0.000910029	0.001366371	0.002315973	0.001007783	0.001595953
PI656089	91.85565357	91.85565357	91.89250703	3.187820303	0.921567448	12.82577601	11.70330265	0.197930232	0.090719406	0.112990191	0.208623591	0.041155177	0.052049316	0.022360829	0.035891925	0.00598942	0.005570568	0.003015298	0.001388199	0.001482366	0.001107036	0.198787708	0.091064781	0.113657287	0.034197924	0.112250437	0.041349964	0.050983607	0.022281538	0.019799734	0.003706048	0.011110429	0.006878788	0.002936185	0.00602319	0.005258001	0.005408397	0.005604372	0.002995784	0.004057604	0.00351606	0.003026502	0.003229787	0.002926251	0.001534241	0.001223298	0.001433023	0.001699829	0.000841673
PI656090	92.80888362	92.80888362	92.77268769	3.272022276	0.926966891	13.88210413	12.13183969	0.18289981	0.10271134	0.133624453	0.183237183	0.042927221	0.045344521	0.032593873	0.041384183	0.004724088	0.007595251	0.002611677	0.001611591	0.001279746	0.001011093	0.183229101	0.103698842	0.134339292	0.020718896	0.086144927	0.043076491	0.045145694	0.03271009	0.019923191	0.005739112	0.014242187	0.007846399	0.006279413	0.004745085	0.005799064	0.007911929	0.007633264	0.007789148	0.00427056	0.002087772	0.002631265	0.002924138	0.004531559	0.002355919	0.001509301	0.001558091	0.001928747	0.002451855
PI656091	94.9364606	94.9364606	94.93580939	3.220787995	0.925928892	13.52038606	12.19099121	0.175241934	0.095848763	0.133851317	0.206518239	0.037439245	0.051223192	0.030394879	0.040652717	0.005607504	0.004805733	0.003158939	0.000978857	0.000463321	0.000588311	0.176889629	0.096172828	0.134435091	0.027602302	0.118217619	0.037640697	0.049327607	0.031700781	0.019967708	0.006719053	0.009017181	0.006735848	0.001913325	0.005631366	0.003668512	0.00707574	0.004830453	0.002223468	0.005230883	0.002494625	0.003076139	0.00322136	0.002682448	0.001188821	0.001944186	0.001127174	0.001959724	0.001718952
PI656092	87.19813108	87.19813108	86.98523066	3.162176874	0.918233439	11.99834766	11.27476695	0.190096591	0.096848176	0.133298305	0.203087727	0.039821061	0.046627676	0.024414335	0.038405546	0.005379038	0.005687883	0.003353885	0.001950957	0.001371124	0.001162281	0.191226505	0.097584119	0.134084821	0.034122966	0.1134524	0.040046842	0.044491041	0.024632023	0.016275165	0.002395049	0.012434858	0.009042394	0.002063921	0.005413324	0.005028067	0.007365802	0.00571961	-4.91E-05	0.004861016	0.002002889	0.003374228	0.003072863	0.0030686	0.001828019	0.001788418	0.001964703	0.001693543	0.001463877
PI656093	87.67092144	87.67092144	87.65584942	3.213416286	0.919484637	12.30732908	11.521465	0.218128467	0.10082663	0.088136406	0.165837925	0.046853668	0.06445492	0.043304661	0.041950208	0.005911042	0.005311249	0.003141802	0.001988118	0.001878977	0.00096101	0.226317886	0.103724807	0.092018772	0.024132818	0.074865306	0.048423459	0.048127932	0.045651579	0.020959507	0.003869493	0.011422441	0.008288842	0.001679241	0.006066078	0.004597332	0.01182947	0.005507154	0.002554904	0.005658104	0.001319942	0.003257967	0.005100236	0.005060805	0.001973187	0.00191089	0.001836031	0.001677673	0.000645845
PI656094	92.46227158	92.46227158	92.483153	3.15241355	0.916065275	12.17437489	11.79063219	0.185540273	0.101724861	0.184718069	0.161327609	0.04136134	0.046091354	0.019654649	0.039939601	0.004616302	0.006554612	0.002748578	0.001330222	0.002066258	0.001051517	0.186436579	0.102343628	0.185737126	0.022025968	0.070462516	0.041527267	0.046218576	0.019680628	0.020011271	0.006984948	0.010445499	0.006955578	0.005045695	0.00463494	0.003630712	0.005880012	0.006596455	0.00752557	0.004720879	0.002349083	0.002683398	0.003060967	NA	0.001923569	0.001687494	0.001258329	0.001937285	0.001632096
PI656095	98.75783293	98.75783293	98.76172247	3.304001065	0.927121238	13.76953646	12.77663072	0.194444968	0.099832476	0.114566191	0.187781156	0.041552119	0.043764781	0.015626511	0.050831445	0.00477752	0.003975102	0.003623971	0.003326095	0.002137858	0.001782855	0.197553316	0.100641103	0.115552772	0.033857523	0.076196186	0.041878323	0.042376976	0.01570357	0.019973832	0.008991268	0.021781868	0.011115822	0.002399869	0.004817287	0.004930592	0.012174347	0.004012921	0.001585848	0.005911077	0.002124306	0.003658082	0.003360849	0.003716962	0.002315247	0.001841205	0.002740169	0.001681986	3.94E-05
PI656096	100.6708451	100.6708451	100.623407	3.399158768	0.933670689	15.14438097	13.22366679	0.163968947	0.111875546	0.03423035	0.312101022	0.033489056	0.021212668	0.011507324	0.098768039	0.01002778	0.004536	0.002003362	0.00396103	0.000545488	0.001682487	0.165946778	0.112982406	0.034641009	0.104299205	0.082885886	0.033780996	0.020864006	0.011440135	0.04385289	0.058325625	0.01588481	0.008729281	0.012705244	0.010121709	0.00570269	0.00550763	0.004583921	0.022399816	0.004323973	0.005574792	0.002027464	0.002647502	0.005370166	0.001078041	0.000861887	0.002478448	0.00079355	0.001616389
PI656099	98.9979374	98.9979374	99.21749224	3.183786931	0.91451314	11.96958756	12.83118897	0.196464457	0.089786811	0.135116448	0.237517712	0.043354829	0.029132608	0.016815521	0.050097728	0.005775373	0.004763869	0.00230004	0.003426772	0.001432992	0.000923553	0.197196209	0.089940199	0.136008514	0.054784584	0.103832827	0.043486561	0.029569271	0.016738428	0.026664656	0.016637263	0.016908626	0.007648539	0.00573265	0.005784658	0.005018117	0.007332319	0.004787515	0.005537332	0.005121183	0.002612657	0.002303247	0.0032366	0.004075863	0.00115615	0.001469477	0.003009399	0.000712164	0.001863325
PI656100	93.31800632	93.31800632	93.28524323	3.19925406	0.919010925	12.22425803	11.98670142	0.199776733	0.105986223	0.104681908	0.206455995	0.041479977	0.048209963	0.023925339	0.043972503	0.00487325	0.005088991	0.003319119	0.002367297	0.001062325	0.001212789	0.202308592	0.107001119	0.105453604	0.03455155	0.105140035	0.041808167	0.043542146	0.024276799	0.018679987	0.006707441	0.013834011	0.009253635	0.00316282	0.004915613	0.005171769	0.007746195	0.005136135	0.004167948	0.004274554	0.00109156	0.003351686	0.00322891	0.003391473	0.001624262	0.001175699	0.002175872	0.001511061	0.000976525
PI656102	101.9404058	101.9404058	101.8942666	3.516978404	0.943274554	17.87735506	13.36260718	0.143110284	0.127471031	0.047071619	0.275239614	0.034499011	0.015414773	0.003452676	0.106123843	0.010141693	0.003519631	0.002754643	0.00389886	0.000600529	0.001518824	0.144973892	0.12938305	0.04797373	0.065676331	0.088303652	0.035019467	0.014333645	0.003452153	0.037486805	0.064265841	0.01087524	0.008056599	0.007865662	0.010290195	0.005588545	0.006459144	0.003573771	0.017842465	0.004641484	0.008156852	0.002802342	0.002634599	0.006019519	0.002179853	0.00096985	0.002656167	0.0009324	0.002133544
PI656104	94.75481267	94.75481267	94.82842847	3.364807125	0.934275652	15.79436443	12.67626792	0.148783965	0.061457447	0.125662188	0.189057201	0.037669478	0.048045426	0.023787323	0.060616479	0.004048484	0.006041258	0.004239591	0.002512334	0.000804182	0.001304764	0.149873054	0.061758721	0.125958035	0.027612309	0.071762247	0.03780498	0.048292349	0.02431796	0.013132139	0.011429128	0.017978873	0.011107917	0.004177767	0.004077032	0.004789194	0.011723103	0.006080978	0.003074159	0.004402649	0.002750668	0.004292695	0.003293061	0.004535534	0.002216888	0.002643842	0.00250381	0.001783823	0.000819703
PI656105	103.8486889	103.8486889	103.8584011	3.438323965	0.937416871	16.50905492	13.6916579	0.16204381	0.122094115	0.018060745	0.29624276	0.036094507	0.015672417	0.007462592	0.10558197	0.010312124	0.002742953	0.002019615	0.003955759	0.000484625	0.001160136	0.164347557	0.123925502	0.018392225	0.073015574	0.099316045	0.036540875	0.014429247	0.008022815	0.039314062	0.063010093	0.013083512	0.007319167	0.01356823	0.01045663	0.00522519	0.006451837	0.002781596	0.018605078	0.004819656	0.009631771	0.002043505	0.002935336	0.005562894	0.001483007	0.001270893	0.002434167	0.001101281	0.001919478
PI656106	102.3391945	102.3391945	102.3641874	3.458983996	0.938234405	16.55888434	13.4748354	0.168855114	0.104417261	0.058080098	0.262236211	0.035746428	0.023479934	0.011397107	0.103165717	0.006814904	0.005519784	0.002514801	0.003443835	0.000913698	0.001389115	0.16958157	0.104817468	0.058564824	0.051828971	0.090027058	0.035930777	0.023782157	0.011494416	0.042494195	0.063040264	0.020609704	0.009228226	0.006080347	0.006848315	0.006079393	0.009486293	0.005554902	0.010888723	0.004323634	0.008120074	0.002532041	0.002509828	0.005495967	0.001696116	0.001451511	0.002701031	0.000887785	0.001816425
PI656107	109.3919704	109.3919704	109.4072908	3.467968652	0.937761554	16.32241858	14.1459269	0.169390971	0.116351162	0.041828877	0.283010037	0.040584745	0.018896558	0.002027552	0.094102644	0.008747699	0.004839627	0.002187017	0.004423815	0.000686196	0.00150908	0.170561905	0.117150624	0.042145758	0.050991801	0.106281431	0.040866998	0.020051535	0.001875018	0.043715676	0.053282415	0.018660575	0.009346248	0.014882637	0.008824952	0.005754478	0.006386748	0.004874571	0.012874952	0.004609315	0.00684997	0.002140281	0.002504377	0.004876113	0.001295035	0.000942779	0.003412075	0.000738683	0.001701541
PI656108	97.29117314	97.29117314	97.07753284	3.299107397	0.928374711	14.27297476	12.73969435	0.175310227	0.126582893	0.070526208	0.260537803	0.035951506	0.028932763	0.019479669	0.056387948	0.008420877	0.004817699	0.002796293	0.003119853	0.0015599	0.001192282	0.176487432	0.127153569	0.070885733	0.055538579	0.121834165	0.036132739	0.027655664	0.019380376	0.034747024	0.018296011	0.017738586	0.010683087	0.008809235	0.008471298	0.00503101	0.005417355	0.004848515	0.006604613	0.003885006	0.002244166	0.002818171	0.002303075	0.00291017	0.000624576	0.00096968	0.002615247	0.000555085	0.001012171
PI656109	96.40904859	96.40904859	96.41085632	3.361637798	0.934575888	15.35349152	12.56503103	0.16936686	0.110856678	0.062868727	0.27552883	0.034496059	0.025099982	0.014120775	0.071626357	0.008103945	0.003157901	0.002456177	0.002854856	0.001106326	0.000919142	0.170351222	0.111490945	0.063204608	0.067487005	0.104381266	0.034686878	0.025338508	0.014098746	0.041130011	0.035481736	0.01360204	0.007448665	0.006886211	0.008152302	0.006735698	0.006438588	0.003169947	0.015240501	0.005003785	0.004959819	0.002467762	0.002160639	0.004661261	0.000951339	0.001128676	0.002374593	0.000642435	0.002306624
PI656110	99.46662347	99.46662347	99.47992183	3.343345162	0.929702876	14.35799145	12.93811672	0.172125309	0.07628142	0.144801038	0.164235648	0.039928312	0.053022871	0.026268793	0.049025813	0.0037959	0.005701657	0.003642884	0.002103858	0.001877381	0.001937984	0.173376519	0.076849636	0.145924509	0.028324237	0.05212351	0.040245058	0.052305201	0.026425453	0.014169421	0.005147791	0.025047647	0.01074976	0.001739717	0.003817574	0.006631882	0.010556879	0.005748875	0.002725118	0.005116071	0.003399424	0.003680553	0.003555078	0.00685487	0.002560309	0.002373956	0.002203764	0.001161607	0.000640515
PI656111	94.99886041	94.99886041	95.0345337	3.247150176	0.917941289	12.31156424	12.41519459	0.176047017	0.093251941	0.148908703	0.173802919	0.037347503	0.040682277	0.020416075	0.039964517	0.005227589	0.004847423	0.002993503	0.001613434	0.001807654	0.001331342	0.177129577	0.093816636	0.149805709	0.031033625	0.085170936	0.037558411	0.038868054	0.02061765	0.015035068	0.004881661	0.019525773	0.007762268	0.00138744	0.005251029	0.005239897	0.006578424	0.004880355	0.002231447	0.003905024	0.001509151	0.0030214	0.00305333	0.004694827	0.001887883	0.001479231	0.001779206	0.001360848	0.0010838
PI656114	97.29408907	97.29408907	97.27109062	3.278875586	0.925849146	13.6554813	12.67078176	0.189141308	0.122661299	0.071925245	0.180099938	0.043504307	0.031426236	0.018893342	0.056747465	0.007558299	0.004234772	0.003165849	0.002149841	0.001922122	0.000776604	0.190171318	0.12334522	0.072311387	0.034184677	0.092130391	0.043715855	0.031076973	0.018872154	0.031507208	0.017223322	0.010053104	0.010258521	0.006634792	0.007609288	0.006161382	0.006510699	0.004253062	0.002534027	0.004357863	0.001906855	0.003178318	0.002477309	0.003340335	0.001327595	0.001580715	0.002063736	0.001038523	0.001472012
PI656115	94.92274805	94.92274805	94.84503248	3.226395375	0.92130804	12.80764802	12.40658007	0.190537775	0.099452445	0.131737216	0.165424598	0.041692629	0.060589864	0.027248404	0.04200257	0.004474336	0.005439407	0.00312051	0.001289915	0.001580926	0.001157245	0.193289894	0.101051707	0.133123341	0.019501244	0.080617118	0.04235632	0.050363001	0.027524555	0.018630308	0.006888636	0.010808757	0.007517682	0.000534129	0.004545979	0.00475011	0.008885294	0.005501028	0.003677301	0.005729284	0.0023635	0.003157833	0.00292095	0.004746737	0.003033525	0.00225395	0.001343895	0.001439324	0.000759005
PI656116	97.67980215	97.67980215	97.66000059	3.358404496	0.926485499	13.89072322	12.94059373	0.190872504	0.102722194	0.117515595	0.211819955	0.034656905	0.03128073	0.031287362	0.063917642	0.004330982	0.004937337	0.002711762	0.003178151	0.002639477	0.001913146	0.192996607	0.10384646	0.118802753	0.02864255	0.078486874	0.035056241	0.028412132	0.031655299	0.031367377	0.027573004	0.018271377	0.008853505	0.007846583	0.004364506	0.005787488	0.009063747	0.004997289	0.010224578	0.004743089	0.005642281	0.002748741	0.00231419	0.005343213	0.001719971	0.001469287	0.002446259	0.000807983	0.001026733
PI656118	95.50930917	95.50930917	95.54716792	3.230073531	0.921332786	12.70395898	12.18078279	0.18368665	0.070416223	0.170411024	0.153503323	0.039191807	0.065808297	0.033717338	0.03857703	0.003072675	NA	0.002713714	0.000728881	NA	0.001516454	0.185529278	0.071055254	0.172134444	0.024435352	0.063879532	0.039533638	0.065556582	0.034085976	0.016806573	0.004175912	0.011417695	0.009800127	0.005074647	0.003093475	0.00366496	0.005866432	NA	0.002652589	0.004792939	0.001048487	0.002735123	0.003888679	0.004572412	0.003174597	0.002638767	0.00084798	0.002047279	0.001510053
PI656119	102.10847	102.10847	102.1332386	3.386242934	0.93308716	15.08987842	13.00550809	0.153426575	0.140175721	0.034005206	0.310544925	0.02816461	0.017492335	0.008813746	0.085981931	0.010102962	0.003559842	0.001860378	0.004395886	0.000724382	0.00121093	0.155906484	0.141920935	0.034496365	0.093178604	0.087973172	0.028405918	0.016463312	0.008984527	0.044853301	0.046479274	0.013722059	0.008926116	0.018362228	0.010222388	0.00465372	0.005792008	0.003605875	0.019026929	0.003915979	0.006375044	0.001877316	0.002327303	0.006105632	0.000773363	0.000309064	0.002955286	0.000366054	0.001656036
PI656120	99.34297085	99.34297085	99.35878694	3.327945616	0.926370962	13.73554487	12.7953979	0.20324844	0.087516622	0.072474351	0.155979237	NA	0.055531227	NA	0.04552328	0.004315453	0.004828312	0.002996625	0.002798593	0.003073923	0.000856573	0.207879858	0.08981768	0.073286791	0.009155982	0.070353844	NA	0.042679557	NA	0.01836809	0.006773027	0.014636545	0.008792255	0.004819255	0.004425265	0.003463616	0.010815502	0.004922576	0.002329311	0.007275256	0.003483526	0.003077293	0.004669761	0.004938561	0.002933212	0.00275841	0.002568549	0.001767641	0.000260068
PI656121	93.02285879	93.02285879	93.12325179	3.291731111	0.9273796	14.39144598	12.07288472	0.189467471	0.100061257	0.096332981	0.216239581	0.041550235	0.035277658	0.023477998	0.055997615	0.007326726	0.004414878	0.003063859	0.002730995	0.001654514	0.000405425	0.191459189	0.101045237	0.097293792	0.039874911	0.092729925	0.041961755	0.031278008	0.023766503	0.022727512	0.01983678	0.013181029	0.009050349	0.007309976	0.007392954	0.005606878	0.007383445	0.004453097	0.011745955	0.005287276	0.003995369	0.003001271	0.003229701	0.00426391	0.001882643	0.001889409	0.002466605	0.001192428	0.000908986
PI329435	96.1760621	96.1760621	96.17310446	3.243831203	0.914660609	11.64230588	12.89710781	0.218630796	0.094693175	0.10286162	0.194145112	0.04325339	0.045271543	0.039888518	0.040879415	0.005104884	0.004865283	0.003399653	0.002147008	0.004360343	0.001205226	0.220995798	0.095689255	0.103771751	0.023475978	0.089790024	0.043841415	0.040814791	0.039927577	0.022993344	0.007410283	0.014316914	0.007969811	0.00479127	0.005166571	0.005102802	0.008437332	0.004925979	0.006966486	0.0057145	0.002775754	0.003435668	0.003093949	0.006314576	0.002029938	0.001867814	0.002127408	0.001504016	0.001174205
PI329440	101.1994486	101.1994486	101.2245474	3.31048859	0.928551854	14.02145148	13.00815794	0.162323656	0.122534372	0.100752285	0.206561039	0.036642628	0.038743319	0.018513409	0.043416634	0.007335741	0.004651617	0.002926068	0.001884677	0.001491954	0.001175157	0.163160899	0.123469591	0.101405936	0.035668299	0.101080738	0.036880116	0.037256127	0.018181934	0.021070479	0.006831956	0.015136665	0.008318424	0.006168943	0.007387599	0.005648712	0.00635383	0.004680079	0.003369943	0.003937807	0.001970098	0.002937802	0.002346668	0.004751526	0.000950211	0.001261572	0.002092873	0.001124163	0.001022028
PI533902	96.01075154	96.01075154	96.01811957	3.324216355	0.927574439	13.9403512	12.55200505	0.182303432	0.093252922	0.143887349	0.159068875	0.044162234	0.045681964	0.020256536	0.059674188	0.00523679	0.00665276	0.003130642	0.002523932	0.001903549	0.00144863	0.183669621	0.094216797	0.145262717	0.022363076	0.054197445	0.044552186	0.04528187	0.020303736	0.01607267	0.01624986	0.019332477	0.010779476	0.002572265	0.005287442	0.005731177	0.01246144	0.006713056	0.001967132	0.005320302	0.0035739	0.003151938	0.002882893	0.004421941	0.003773	0.002146929	0.002401172	0.001802777	0.000718919
PI564163	99.57542695	99.57542695	99.58599155	3.334501895	0.928278844	14.92859261	12.96092525	0.188085276	0.097655149	0.09859475	0.181567413	0.045578758	0.042687546	0.023616668	0.05355579	0.004785982	0.003558828	0.002750654	0.002878695	0.002106396	0.001112435	0.189299645	0.098462633	0.099624036	0.028205022	0.083751139	0.045805744	0.040983101	0.024060991	0.01678098	0.011161642	0.017838921	0.01019661	0.003673114	0.004836789	0.00492006	0.009463192	0.003585474	0.00065418	0.006975954	0.002648602	0.002771106	0.002906375	0.004644103	0.001775825	0.001475634	0.002631257	0.001463647	-0.000296783
PI655978	97.44943307	97.44943307	97.44130571	3.280827784	0.924933861	13.43280137	12.79080573	0.19220576	0.101339646	0.103182632	0.198433572	0.041294916	0.039780116	0.029779572	0.050110042	0.005044147	0.005217085	0.002738879	0.002322916	0.002581271	0.001268818	0.194401142	0.102364455	0.104248178	0.027368285	0.10101704	0.041531227	0.036250261	0.030512409	0.015188507	0.010820829	0.017615886	0.009456243	0.004815563	0.005090779	0.005438727	0.010123141	0.005271934	0.00238502	0.004978235	0.000898022	0.002765067	0.00301437	0.00545719	0.001561588	0.001238615	0.002241432	0.001612581	0.000997462
PI655981	90.20521873	90.20521873	90.24006874	3.279925875	0.92807168	14.03270884	11.79387741	0.177919399	0.110939064	0.142234033	0.171301276	0.039398736	0.053440368	0.032232924	0.041610189	0.005454849	0.005758611	0.002676784	0.001364105	0.00254991	0.001027085	0.181680905	0.112481853	0.145155175	0.027792143	0.076627605	0.040022307	0.041161454	0.033064935	0.015017803	0.003083366	0.012180482	0.009235255	0.004326103	0.005527765	0.005106216	0.008188789	0.005910239	0.00438388	0.005656253	0.00070816	0.002718532	0.003739172	0.003285584	0.002185873	0.002286721	0.001351597	0.002552801	0.001844831
PI533752	104.133195	104.133195	103.9653664	3.279594767	0.911571696	12.03868895	13.43448552	0.236097545	0.083508651	0.071010803	0.1503925	0.048069103	0.04561792	0.03511081	0.053961191	0.006286127	0.005176614	0.003856974	0.003032955	0.004406717	0.001242051	0.240438085	0.085032903	0.071842926	0.014544144	0.06324028	0.048630843	0.039118776	0.035852653	0.016626426	0.011063534	0.011951311	0.009190802	0.003819493	0.00639278	0.006260574	0.008482509	0.005263815	0.002068207	NA	0.004693222	0.003914184	0.003836244	0.00388657	NA	0.003268186	0.002956964	0.001354325	0.000651331
PI533759	107.0216963	107.0216963	106.9722458	3.448327307	0.935515345	15.72859678	14.2256332	0.169251513	0.117605156	0.045856013	0.337597926	0.031171632	0.008706599	0.011146158	0.102947216	0.00795701	0.003937919	0.002050087	0.004287382	0.000391992	0.001768127	0.171408948	0.119218307	0.046495314	0.083258061	0.101132717	0.03147881	0.009785455	0.011198604	0.042673308	0.059656662	0.017299361	0.008211585	0.016136936	0.008063171	0.005613904	0.007157508	0.003991675	0.025712813	0.004588592	0.010485461	0.002068706	0.003054148	0.006667414	0.001127134	0.000963607	0.002311819	0.001088532	0.001899125
PI533839	94.67818204	94.67818204	94.67239573	3.297799136	0.926813017	14.0439973	12.43192724	0.187121009	0.099578533	0.108612799	0.225490458	0.038120447	0.039001315	0.046075573	0.051179226	0.005043963	0.005550018	0.002543803	0.003151842	0.002793278	0.001597962	0.188702052	0.100336677	0.109642313	0.044033949	0.089456651	0.03852014	0.038492357	0.046354167	0.027217637	0.018577879	0.019223962	0.008187589	0.009220289	0.005092327	0.005299925	0.008233635	0.005596966	0.008653419	0.004205816	0.002369725	0.002548588	0.002358496	0.005191894	0.001201387	0.001265043	0.002609343	0.000824936	0.001228314
PI533845	95.51286765	95.51286765	95.48081557	3.300125513	0.927979499	14.10362589	12.52519127	0.176238782	0.128702745	0.074452096	0.245724224	0.03574013	0.034105264	0.030049854	0.04820291	0.006709678	0.004538817	0.002653783	0.002782607	0.002367204	0.000993715	0.177739682	0.12971001	0.074955734	0.047081476	0.125865965	0.03596462	0.03272621	0.030196104	0.020127054	0.014635988	0.014973743	0.008439632	0.008179362	0.006761928	0.005261134	0.005327369	0.004570853	0.00653029	0.003873739	0.002720226	0.002686525	0.001972662	0.00526438	0.00126273	0.0012434	0.002347175	0.001027472	0.001345313
PI533863	99.79352618	99.79352618	99.78710857	3.378005614	0.934318023	15.47424459	12.97013644	0.159648567	0.121791023	0.041148974	0.271269941	0.032799743	0.018762639	0.014570263	0.106283507	0.011364661	0.003826019	0.001692265	0.003136327	0.00055144	0.00111315	0.16157201	0.123167823	0.041609088	0.086873368	0.074905518	0.033082059	0.017221101	0.014791518	0.035679519	0.069984124	0.012473122	0.00718736	0.005437051	0.01147368	0.004924569	0.006902847	0.00387346	0.019235743	0.00315425	0.009775115	0.00171911	0.002265134	0.00481187	0.001077335	0.00056288	0.00223426	0.000803356	0.001347986
PI533937	99.63670513	99.63670513	99.62092787	3.350083167	0.930628499	14.645006	13.07462524	0.178049076	0.113961859	0.051427276	0.269924814	0.041469533	0.028602133	0.015618134	0.068676159	0.011012761	0.003754278	0.002354512	0.00398221	0.001263955	0.001565063	0.179269202	0.114700692	0.051921814	0.062295574	0.109711482	0.04173929	0.027353297	0.015480497	0.039751343	0.032818528	0.015175367	0.009917127	0.007080626	0.01107667	0.005071834	0.006384441	0.003776035	0.00525756	0.004232744	0.003480544	0.002276688	0.002105981	0.005146441	0.001350295	0.000887887	0.003210936	0.001058909	0.001458111
PI533954	99.15063221	99.15063221	99.13626693	3.303098188	0.927160061	13.65401912	12.84904553	0.197000955	0.108844548	0.09344954	0.223948789	0.042839677	0.041085916	0.016976575	0.049050054	0.007069098	0.006092103	0.003503667	0.003162323	0.003115461	0.001447745	0.198397212	0.109456694	0.094421505	0.042592482	0.10204326	0.043084146	0.039857883	0.017011051	0.022453618	0.010622341	0.017546761	0.010834911	0.007219367	0.007115237	0.005444409	0.005766973	0.006154373	0.007589246	0.005219713	0.001780635	0.003547383	0.002606223	0.003068377	0.001315097	0.001519888	0.002812618	0.00116168	0.000911519
PI533964	100.802259	100.802259	100.814424	3.385311368	0.930084523	14.64775683	13.03570029	0.178645693	0.119407543	0.042257716	0.234680801	0.037346686	0.029136435	0.042656653	0.074921211	0.006493662	0.004005113	0.002815467	0.003699906	0.000780889	0.00144881	0.181456838	0.120122813	0.042631932	0.030890663	0.092994124	0.037588489	0.02808243	0.04500842	0.046866572	0.037944775	0.01816348	0.009460764	0.006999228	0.00652704	0.005227991	0.007794995	0.004033291	0.005653808	0.004154216	0.003140475	0.002858849	0.002520771	0.007038082	0.001223703	0.00130158	0.002972419	0.000575309	0.001369901
PI534046	96.18241416	96.18241416	96.68334454	3.32646055	0.928972628	14.4131431	12.48202551	0.178804542	0.110521319	0.097034481	0.267227513	0.034594796	0.025543657	0.006885539	0.068129401	0.00748116	0.004117318	0.002417362	0.003037765	0.000774769	0.001034024	0.180371073	0.11144193	0.097743831	0.058032421	0.101053899	0.034891253	0.024905697	0.006999694	0.035362418	0.033258889	0.012635872	0.008339304	0.010255374	0.007545452	0.005982646	0.006167511	0.004148423	0.01963395	0.004187148	0.007374118	0.002422974	0.001781042	0.004327825	0.001428356	0.001318062	0.002739984	0.000633888	0.001757209
PI534138	87.03063323	87.03063323	87.0151458	3.187116596	0.924489987	13.50731248	11.24724905	0.167359725	0.097464523	0.142703884	0.250989159	0.035819626	0.040721375	0.017130967	0.033779956	0.005479977	0.00397589	0.002469445	0.001368566	0.002057218	0.000879414	0.168541949	0.09832055	0.143744533	0.036074934	NA	0.03609033	0.037502794	0.017323067	0.017168581	0.002128739	0.015258963	0.008282493	0.002797326	0.005517461	0.004689923	0.006284419	0.004007117	0.00263285	0.003184036	0.003076181	0.002468946	0.002765105	0.004205795	0.00105641	0.000965444	0.001386107	0.00151694	0.000893766
PI534139	105.1933338	105.1933338	105.173937	3.375058642	0.934580828	15.16921191	13.55511322	0.171975087	0.11307167	0.06877267	0.290848966	0.036331045	0.02376311	0.014791783	0.076007002	0.007318945	0.003834294	0.001786182	0.002921705	0.000428047	0.001221184	0.173119224	0.113873585	0.06907556	0.078406126	0.104786634	0.036613548	0.022621345	0.014894927	0.046078182	0.036597184	0.016273665	0.008524597	0.009056609	0.007365046	0.005754454	0.005128474	0.003854498	0.006957455	0.003768016	0.004052535	0.0018004	0.001722069	0.005771773	0.001235163	0.001020987	0.002227888	0.000962445	0.001976533
PI576366	103.3937215	103.3937215	103.2765635	3.462699087	0.939723638	17.01958388	13.46586011	0.159990692	0.102804491	0.059967589	0.301299934	0.033917204	0.019679076	0.012619535	0.085718375	0.008527395	0.003474392	0.002697406	0.00418285	0.000943565	0.001428756	0.161304247	0.103724176	0.060426441	0.067326128	0.108250929	0.03422368	0.019135776	0.012560977	0.036979957	0.046952899	0.016602851	0.007985303	0.017083754	0.008607665	0.005348645	0.006527129	0.003494722	0.023067605	0.004526997	0.007198863	0.002718976	0.003191724	0.004977843	0.001256032	0.001056881	0.003171123	0.000559501	0.001838129
PI597961	101.4451967	101.4451967	101.4505195	3.305945325	0.919075393	13.52687016	13.30687848	0.211587396	0.107119543	0.071388212	0.201293302	0.049758992	0.034280667	0.012425056	0.062211396	0.007210888	0.004055853	0.002838511	0.002907451	0.001643118	0.001111347	0.213271696	0.107896871	0.072164548	0.032626573	0.07450013	0.050067947	0.032839671	0.012616273	0.039011562	0.021899278	0.015468202	0.009228965	0.005460334	0.007268328	0.004610502	0.00966685	0.004085001	0.002059615	0.006286326	0.003815137	0.00286959	0.002717191	0.004475671	0.001726511	0.001602859	0.002599381	0.001039826	0.000760654
PI597967	99.68651831	99.68651831	99.58212756	3.257491836	0.921449203	12.86598027	12.79098485	0.207300337	0.112739623	0.096062352	0.1850221	0.042979989	0.041201319	0.020240481	0.041137929	0.005434003	0.005379403	0.003522585	0.00170863	0.001909732	0.00137155	0.208953723	0.11369655	0.096939141	0.026767063	0.088421038	0.043123759	0.03922566	0.020450475	0.02005153	0.006133255	0.016322118	0.007469256	0.002325254	0.005476948	0.005644851	0.008349911	0.005426941	0.001274492	0.005460971	0.002094117	0.003540733	0.002905695	0.004081008	0.001950956	0.002277163	0.001743009	0.001476442	0.000571639
PI629059	107.9645525	107.9645525	107.9595489	3.349123402	0.920686249	12.83769783	13.90725449	0.225562139	0.081900622	0.06640881	0.20535769	NA	0.03881841	0.009275295	0.059594602	0.005512173	0.005268484	0.004193477	0.004225387	0.001980873	0.001743893	0.228024362	0.082905895	0.06723252	0.029443065	0.069350792	NA	0.038252015	0.009235998	0.023838079	0.011481033	NA	NA	0.004989622	0.005567872	0.004243788	0.011855049	0.005323269	0.001900082	NA	0.006161413	0.004234816	0.004169084	0.004865445	0.002841207	0.002451069	0.003571938	0.002038652	0.000150278
PI642791	99.21822479	99.21822479	99.08111854	3.316291525	0.929195888	14.25651993	12.92050792	0.161956911	0.109555454	0.146948837	0.185259456	0.037846879	0.037217142	0.012871137	0.054467535	0.005021256	0.00444722	0.002642415	0.001885992	0.002852384	0.001763044	0.164018575	0.110532192	0.148046989	0.032388432	0.080526123	0.038076705	0.036436952	0.012878768	0.015105472	0.017241312	0.01754756	0.010225207	0.004624719	0.005066409	0.007038791	0.008849228	0.004485862	0.005258213	0.003860702	0.003435799	0.002666127	0.002372821	0.003742786	0.00142089	0.001196356	0.00190292	0.00115267	0.000574221
PI642793	96.71492346	96.71492346	96.72258533	3.346176727	0.929247984	14.49752125	12.62264236	0.180628383	0.093136917	0.081993886	0.242468822	0.03843954	0.033894671	0.007592667	0.070214613	0.007228317	0.003798666	0.002878886	0.00287555	0.001402911	0.001263872	0.182087325	0.09385199	0.082684661	0.02182556	0.103554875	0.038682651	0.033442016	0.007877207	0.031465694	0.02615722	0.013315518	0.009793799	0.004557984	0.007278612	0.006220683	0.010050049	0.003827701	0.004322486	0.006979274	0.00486304	0.002884424	0.003652555	0.003603703	0.00204318	0.00184654	0.002638353	0.001358209	0.002322103
PI655995	94.70675269	94.70675269	94.71355618	3.336804215	0.929765469	14.42075494	12.39754559	0.1889854	0.093237321	0.117814919	0.208856284	0.040867991	0.044105869	0.036091048	0.048088621	0.005040494	0.005108216	0.002726329	0.002115468	0.001818212	0.001130167	0.190767135	0.094104728	0.118899015	0.023423015	0.096853989	0.041299338	0.041204852	0.03641751	0.017857469	0.011251237	0.013138588	0.008217475	0.006329687	0.005086904	0.005863797	0.00945261	0.005157882	0.013669371	0.004751947	0.003239042	0.002749068	0.003121956	0.005240454	0.002676236	0.001613054	0.00202088	0.001013664	0.00214928
PI656003	103.3333442	103.3333442	103.3361671	3.325295163	0.923912653	13.39691304	13.23660418	0.207339294	0.082589945	0.091962565	0.199492846	0.041513697	0.048567867	0.023007195	0.050344801	0.003882036	0.00537022	0.003218133	0.002334488	0.001747583	0.001651258	0.209693162	0.083388557	0.092798006	0.018806492	0.093421038	0.041875568	0.046480043	0.023267227	0.015839501	0.008222085	0.017412477	0.00997046	0.004232013	0.003923066	0.005508752	0.012180291	0.005416678	0.003692484	0.007330913	0.004958795	0.003260464	0.004679937	0.004076359	NA	NA	0.002251271	0.002061656	0.001001411
PI656005	104.1922993	104.1922993	104.1805248	3.258593145	0.921483084	12.79044735	13.25567975	0.205800015	0.110830965	0.072593848	0.25591325	0.037084278	0.035711437	0.024026893	0.053098259	0.008131198	0.004968403	0.002899572	0.002875838	0.00186	0.001568511	0.207463041	0.111610715	0.07323275	0.046501799	0.128377394	0.037204287	0.033701597	0.023975692	0.022327996	0.015567426	0.0161352	0.008620028	0.005782656	0.008186817	0.00574702	0.0089145	0.005002316	0.003945462	0.005987775	0.002927569	0.002934786	0.00299859	0.005274624	0.001458492	0.00172061	0.002512507	0.001674289	0.001315452
PI656018	107.0116915	107.0116915	106.8246039	3.348641602	0.924692196	13.23705698	14.08376292	0.210370138	0.102139322	0.091372829	0.203029053	0.045860727	0.042981338	0.010827012	0.056983396	0.00432711	0.006496018	0.003467948	0.00333097	0.001854685	0.002170191	0.212055607	0.103050458	0.092228113	0.032275275	0.082088067	0.046218277	0.042666331	0.010972786	0.027926011	0.013706309	0.02468887	0.012094305	0.003432802	0.004374873	0.005684855	0.010595348	0.006549007	-0.000280052	0.005636319	0.004056253	0.00340072	0.002882491	0.003518736	0.001662881	0.001643896	0.002767661	0.001357049	0.000467993
PI656023	96.88269269	96.88269269	96.88174118	3.338521779	0.930906801	15.10812799	12.57606888	0.159505238	0.135159671	0.054578253	0.294816808	0.034580579	0.026944193	0.016961194	0.066646605	0.009326365	0.004328133	0.002361626	0.003863705	0.000879103	0.001001108	0.161786031	0.136585364	0.055124971	0.068527605	0.117160666	0.03491244	0.024967786	0.018310483	0.039450732	0.029339818	0.015561426	0.009462245	0.011014663	0.009440445	0.004441249	0.005694649	0.004370929	0.012479295	0.004324939	0.003350859	0.002364815	0.002508895	0.005486153	0.001008327	0.000682034	0.0027435	0.000911717	0.001490495
PI656043	99.27989835	99.27989835	99.31436171	3.332756314	0.927705899	14.09797212	13.00095507	0.186618528	0.12371477	0.052963303	0.256778432	0.036244951	0.027883452	0.018675771	0.070708762	0.00772282	0.004341558	0.002561729	0.003417388	0.001409089	0.001761967	0.187536795	0.124554454	0.053334949	0.053154846	0.102552584	0.03652333	0.026763373	0.018127412	0.039392579	0.033282962	0.017861216	0.009355572	0.010575954	0.007780785	0.004860349	0.007779916	0.004372568	0.008312721	0.004927626	0.003835645	0.002579257	0.003850555	0.004514698	0.001006333	0.000882702	0.002672961	0.000825928	0.001195747
PI656044	101.7383915	101.7383915	102.0219325	3.413140689	0.934899094	15.51209779	13.39116313	0.165957238	0.11267624	0.025286683	0.28898318	0.036911537	0.016847388	0.007215376	0.097669782	0.012642522	0.004230191	0.002515863	0.004759504	0.000886565	0.001345712	0.167812935	0.113624651	0.02555791	0.070854552	0.089000331	0.037143026	0.016809367	0.007070651	0.049691974	0.054542722	0.015571328	0.009033592	0.013705828	0.012751532	0.004893758	0.008259689	0.004276864	0.010415375	0.005609516	0.005569337	0.002445649	0.004835238	0.005644181	0.001363046	0.001105599	0.003391955	0.001231117	0.002205985
PI656051	92.68755772	92.68755772	92.69325005	3.211389812	0.921119057	12.68962704	12.00904813	0.211500363	0.100944409	0.09934807	0.207253478	0.043551458	0.044627969	0.023773394	0.038615127	0.005119203	0.005247061	0.00381494	0.001958949	0.001679267	0.001474296	0.212494494	0.101849384	0.100088473	0.022789218	0.112416808	0.043848941	0.042515065	0.023955729	0.02157335	0.00532973	0.014250874	0.008518016	0.002600593	0.005152937	0.005244926	0.008393736	0.005282939	0.001502637	0.004865916	0.00278103	0.003855382	0.00235967	0.005174538	0.001778704	0.001165155	0.001920667	0.001318549	0.000305653
PI656056	94.01268492	94.01268492	93.95734446	3.300715315	0.93086452	14.78338873	12.2408154	0.157323035	0.106752555	0.117063384	0.227901904	0.033237066	0.042677129	0.017680195	0.047703064	0.00665661	0.003823108	0.003117016	0.002254782	0.001413092	0.000725604	0.158344815	0.107591831	0.117694116	0.024672123	0.12710584	0.033459679	0.041537667	0.017732408	0.021775392	0.011736014	0.013328294	0.009485178	0.002682607	0.006700167	0.005537409	0.007109359	0.003845873	0.004010385	0.005221691	0.002656668	0.003139929	0.002276731	0.005127507	0.001277099	0.001881782	0.00215752	0.001096163	0.001081594
PI656072	93.73345904	93.73345904	90.06488162	3.24599042	0.920644798	12.82832362	12.29616829	0.202812035	0.087992092	0.12403479	0.203938858	0.03975861	0.04646655	0.021193453	0.039058349	0.003862083	0.005938686	0.002494301	0.002264318	0.001716887	0.001395753	0.203943776	0.088673163	0.124814821	0.027307398	0.113025359	0.039936315	0.044539637	0.021232291	0.015082911	0.004084591	0.022272393	0.00959276	0.002272321	0.003886697	0.004708054	0.008617737	0.005981031	0.001574415	0.005119662	0.0029612	0.002507805	0.00236084	0.002942037	0.001627766	0.001911554	0.002159177	0.001753085	0.000642092
PI656097	98.3846358	98.3846358	98.36430608	3.311433978	0.930305576	14.64799138	12.8834006	0.166851266	0.132487546	0.062644747	0.247759523	0.038504491	0.027350538	0.030999699	0.06646387	0.011293045	0.003737588	0.00222906	0.002322953	0.000553472	0.001051051	0.167371207	0.132883222	0.063157295	0.063849155	0.094630939	0.038747677	0.025412387	0.030663014	0.035456185	0.031970505	0.011844166	0.00977567	0.009506048	0.011348447	0.004610608	0.003968303	0.003755339	0.007129327	0.00460843	0.002684939	0.002241793	0.00208648	0.004683036	0.000841527	0.001076264	0.001781862	0.000799121	0.001795057
PI276837	102.9433071	102.9433071	102.93407	3.388799193	0.933708654	15.14489118	13.36853439	0.19158086	0.084095114	0.10303075	0.261862877	0.036424759	0.03059531	0.018117973	0.062357943	0.005787091	0.003754741	0.003410439	0.003535577	0.002088417	0.001290674	0.194353939	0.085273113	0.104108127	0.055517575	0.095518346	0.036875222	0.030437137	0.018679075	0.028925509	0.021941677	0.018305706	0.008012209	0.014210218	0.005872467	0.005700089	0.006317915	0.003805944	0.014151428	0.004615959	0.00484343	0.003456308	0.003612317	0.005200511	0.00172259	0.002084232	0.002367069	0.001292048	0.001880702
PI576399	93.53998959	93.53998959	93.55364422	3.285956074	0.929390769	14.28121097	12.01518674	0.164871604	0.100482639	0.14434184	0.217704068	0.034358421	0.034018091	NA	0.037495718	0.00507394	0.004788857	0.00263178	0.001783786	0.002700694	0.000795977	0.165195747	0.101221146	0.145368043	0.037156415	0.105834231	0.034674012	0.033132553	NA	0.016187482	0.00551064	0.016040224	0.007214661	0.006019456	0.005117841	0.005109994	0.007575456	0.00481852	0.011718419	0.004696344	0.002681382	0.00265108	0.002095869	0.004932885	0.001609455	0.001697285	0.001768192	0.000812916	0.001773697
PI576401	91.65479639	91.65479639	91.66619579	3.269085458	0.927309826	13.58676351	11.9914924	0.190324477	0.101900077	0.1197312	0.199570726	0.043110453	0.04042733	0.022598524	0.039133235	0.005564732	0.00480987	0.00290864	0.002008177	0.002307207	0.000887791	0.19139854	0.102309154	0.120334123	0.02754629	0.103705167	0.043203268	0.039627885	0.022668904	0.018420142	0.003228549	0.013897708	0.00897532	0.00348406	0.005598373	0.005044872	0.007476203	0.00484067	0.002184837	0.004795445	0.001806945	0.002918241	0.002485446	0.00494499	0.001126909	0.002037258	0.002003307	0.001705939	0.000764811
PI656026	101.3959995	101.3959995	101.3920411	3.42954044	0.935716626	15.81142115	13.14881768	0.174279766	0.115004986	0.091737794	0.164316646	0.046752144	0.042668344	0.027606952	0.057387984	0.005239007	0.003910476	0.004203302	0.003845341	0.002101335	0.002046041	0.177792162	0.116846249	0.092969428	0.022705497	0.065391145	0.047332533	0.036080507	0.028397306	0.021121397	0.015095226	0.021478404	0.011481887	0.0025103	0.005305362	0.005782974	0.008835813	0.003953403	0.001969054	0.005430787	0.003055145	0.004263275	0.002733279	0.006664529	0.00150462	0.001575146	0.003565335	0.001190078	0.000150607
PI656035	99.11345156	99.11345156	99.1188339	3.244718316	0.910947899	11.37879521	12.80104951	0.239297711	0.089596812	0.080114308	0.200408645	0.044426135	0.046995303	0.026450331	0.045644691	0.004197705	0.006176609	0.003710131	0.003193065	0.001667651	0.001170575	0.240638653	0.090013226	0.080575993	0.033923966	0.062848914	0.04475327	0.047293135	0.026334022	0.027354638	0.006380401	0.022750378	0.008610407	0.005612687	0.004222617	0.005783868	0.011120212	0.006220501	0.008328904	0.005910185	0.002859892	0.003725689	0.00374041	0.006061835	0.00208901	0.002258473	0.003062153	0.001933529	0.000622163
PI534155	106.8644072	106.8644072	106.5256371	3.395859328	0.923957356	13.3316954	14.21163993	0.215884331	0.060519082	0.132515905	0.220872309	0.033592847	0.038171482	0.008173576	0.081792747	0.005526339	0.005696219	0.003546477	0.004852113	0.004306185	0.001824229	0.219164863	0.061252383	0.134871828	0.031263388	0.066986726	0.033828715	0.037736076	0.008397145	0.018600794	0.020093187	0.027502364	0.01053304	0.006021618	0.005613461	0.005550146	0.012345257	0.005786611	0.018743092	NA	0.00507571	0.003608287	0.003733442	0.006176877	NA	0.002338896	0.002371564	0.002045543	0.001022755
PI642998	90.31302512	90.31302512	90.50116527	3.276475639	0.927545884	13.90705053	11.26646053	0.183887141	0.081725251	0.1335967	0.191330565	0.039796871	0.037369504	0.019521883	0.037756414	0.004929605	0.005189537	0.002923939	0.001738577	0.000764777	0.00136789	0.185721954	0.082100859	0.134120959	0.028944961	0.105463537	0.040000224	0.035690433	0.021223806	0.019620851	0.008368892	0.012303575	0.007592654	0.003915453	0.004953321	0.004673016	0.006295968	0.005216338	0.004994511	0.005512296	0.004482643	0.002928603	0.003706062	0.004132426	0.003068699	0.002513272	0.001764095	0.001797932	0.001739368
PI533921	93.81055927	93.81055927	93.77576633	3.280022957	0.927306914	13.97350069	12.27271526	0.180675319	0.112992047	0.107990556	0.220823309	0.039823478	0.036140441	0.028506886	0.045750992	0.007144776	0.004890372	0.002535909	0.00195745	0.001503073	0.000716952	0.181006943	0.113429162	0.108441649	0.036362759	0.123374432	0.040003998	0.034951707	0.028419775	0.014679149	0.010484384	0.011606256	0.008406963	0.004956395	0.007185203	0.005597489	0.006639965	0.004899435	0.004659483	0.004878769	0.001467758	0.002542658	0.00264518	0.004191728	0.001657344	0.001758326	0.002049429	0.000929559	0.001264058
PI533987	104.6534876	104.6534876	104.6579698	3.429053464	0.9358193	15.79422365	13.93310679	0.164478153	0.109658991	0.045944198	0.343604539	0.03333031	0.021397972	0.007872415	0.074066108	0.008497457	0.002628578	0.00159493	0.004376478	0.001163893	0.001512085	0.166046231	0.110623468	0.046345343	0.071205135	0.13142593	0.033613364	0.020028045	0.008587131	0.048941036	0.036873243	0.018077914	0.00805586	0.015946995	0.008570325	0.005080645	0.007673964	0.00264933	0.019474634	0.004499404	0.007405175	0.001609525	0.002515387	0.006369545	0.001587836	0.001157917	0.00331697	0.000864605	0.001849398
PI576349	106.4647957	106.4647957	106.4623616	3.398106652	0.932726434	15.20876988	13.87839133	0.171807714	0.115398973	0.092902528	0.283003269	0.030603692	0.023320409	0.01128597	0.065115965	0.006457403	0.004728255	0.002279562	0.003597322	0.002500783	0.001356187	0.17297498	0.11610862	0.093661646	0.062355073	0.10737029	0.030766171	0.023199471	0.011141649	0.036615147	0.027983888	0.016416948	0.009234182	0.014045576	0.006496386	0.005753854	0.00517927	0.004757778	0.023492442	0.003035852	0.004839042	0.002306545	0.001811417	0.005571139	0.001279993	0.000538394	0.003226654	0.000141024	0.00176275
PI656083	96.83750897	96.83750897	96.83105489	3.321450763	0.927931933	14.21155905	12.62773407	0.188809015	0.111086633	0.110212341	0.204591763	0.039759086	0.041320494	0.04574882	0.042143153	0.004940598	0.00554112	0.002450952	0.001723602	0.001938433	0.001100229	0.190271658	0.11204932	0.11116515	0.036316082	0.092824554	0.040069021	0.037832766	0.045973233	0.014865069	0.006850666	0.01587493	0.008506965	0.006193563	0.004969561	0.004509346	0.007663539	0.005588844	0.007967443	0.004304731	0.002922425	0.002475348	0.002924363	0.005738494	0.00134177	0.001367314	0.001756955	0.001527164	0.001358213
PI659694	95.38134998	95.38134998	95.38254774	3.213919719	0.913521156	11.9411386	12.28362712	0.228632669	0.071559862	0.117438573	0.196442285	0.039162058	0.049197036	0.018803743	0.044473313	0.00540348	0.006029713	0.003322167	0.001566744	0.002734355	0.002003171	0.230886299	0.072190318	0.118564754	0.041991975	0.0857776	0.039527501	0.047566531	0.018894908	0.014347027	0.007248634	0.02110948	0.00859515	0.002370675	0.005438875	0.005510236	0.007306043	0.006088964	0.001226706	0.005418048	0.001855009	0.003357306	0.003918154	0.004736719	0.001618731	0.001705596	0.001629096	0.001858866	0.000821393
PI533838	104.7096915	104.7096915	104.6233218	3.410729061	0.934619459	15.4674767	13.80585174	0.150344928	0.127031275	0.031945567	0.304393076	0.032427833	0.012037716	0.009087444	0.11652265	0.010571576	0.00294454	0.002234281	0.004373538	0.000132639	0.001405284	0.151649816	0.128574507	0.032380746	NA	0.071257337	0.032855839	0.011505667	0.008987701	0.035785088	0.073694382	0.007717824	0.006628561	0.010665438	0.010718164	0.004278149	0.006091792	0.002970147	0.027417928	0.005450043	0.008881247	0.002257712	0.003471909	0.00477851	0.00129165	0.000781236	0.00295435	0.000773169	0.00206847
PI533972	100.7526056	100.7526056	100.8058217	3.367481574	0.92857336	14.31233482	13.19049338	0.193065693	0.097280663	0.056208458	0.273901898	0.040428942	0.02518774	0.005275616	0.075220747	0.008385042	0.005492596	0.002395155	0.003701917	0.000676415	0.001718986	0.194748508	0.098008702	0.05674181	0.060622126	0.09356874	0.040785981	0.024212861	0.005234573	0.043285768	0.036081765	0.017969683	0.009886853	0.008366047	0.008456126	0.006098167	0.007128947	0.005543313	0.009975279	0.006287457	0.008504063	0.002424427	0.003135034	0.004364776	0.001642823	0.001688881	0.002894371	0.00109131	0.001272403
PI565121	97.17298386	97.17298386	97.12732813	3.302232308	0.922842757	13.53805357	12.46700844	0.201625846	0.104582784	0.0867086	0.184595549	0.048108978	0.03606746	0.013542857	0.057513355	0.00504512	0.005408485	0.003613371	0.002961941	0.002093153	0.001732863	0.202549022	0.105303757	0.0872339	0.028944078	0.073318433	0.048255145	0.035832759	0.013416772	0.022270205	0.019237168	0.019842216	0.010453759	0.003661227	0.005073583	0.005277625	0.011874078	0.005444662	0.001817681	0.005196937	0.00315804	0.003644936	0.003048498	0.003827212	0.001661626	0.001327036	0.002826248	0.00121976	0.00015229
PI655972	93.96561109	93.96561109	93.94445408	3.213395436	0.920512547	12.64624254	11.87949884	0.177584157	0.102362594	0.154278439	0.148251342	0.037917368	0.042352151	0.024965667	0.036238057	0.005871141	0.003856191	0.002102466	0.00112064	0.000962927	0.00081192	0.178381015	0.102820375	0.155163873	0.018744962	0.06896333	0.038192125	0.038856092	0.024177123	0.015229163	0.004329511	0.008928673	0.006295222	0.003374712	0.005914227	0.004334364	0.006446385	0.003886439	0.005780244	0.004934875	0.002268862	0.002117507	0.002512231	0.003787095	0.001809462	0.001631806	0.001187226	0.001619293	0.002266491
PI659753	101.3090127	101.3090127	101.2933961	3.318326307	0.923778975	13.32256133	13.20881457	0.20896163	0.107082977	0.042729868	0.184700605	NA	0.040068941	0.019898694	0.058799497	0.008434973	0.003803707	0.003296763	0.003254006	0.003202058	0.000867617	0.211243139	0.108205528	0.042994702	0.016147952	0.08259775	NA	0.037125377	0.020095359	0.028475237	0.018412815	0.012204022	0.009304964	0.006202193	0.008519094	0.004969289	0.009178117	0.003842241	0.002165763	0.00663257	0.003196373	0.003342248	0.003775584	0.005388106	0.002515103	0.002375934	0.003027376	0.000885961	0.000795233
PI534157	102.408346	102.408346	102.3840176	3.28827978	0.922164068	12.92075221	13.24915374	0.207338088	0.097542399	0.107425755	0.169604257	0.048038957	0.039242877	0.024438557	0.055331611	0.006224075	0.005803222	0.00328221	0.002597168	0.002312855	0.001099933	0.208850606	0.098438047	0.108386662	0.018437214	0.072700732	0.048380939	0.037455725	0.024507242	0.017998932	0.014064437	0.011392602	0.007470257	0.007771007	0.006272173	0.006579512	0.0106124	0.005854219	0.007467047	0.0057164	0.002973975	0.003325605	0.002924186	0.004146403	0.00169177	0.002011532	0.002519378	0.001282373	0.001312528
PI542718	97.93647837	97.93647837	97.9455184	3.293281215	0.924120381	13.28803578	12.73036858	0.185452644	0.132243669	0.051763789	0.230818813	0.04102539	0.030461809	0.022469227	0.057485826	0.008604265	0.003379397	0.00296657	0.002640483	0.000858603	0.000908477	0.186988736	0.133054512	0.052190504	0.050883064	0.078874322	0.041421327	0.027077878	0.022673516	0.043125476	0.025402277	0.008489297	0.007945664	0.003325693	0.00866836	0.004720491	0.008317807	0.003411112	0.015827477	0.005189831	0.003329058	0.002988007	0.002409263	0.005207109	0.002062661	0.00181417	0.002095551	0.000812109	0.002085912
PI561072	93.23704681	93.23704681	93.215872	3.294660755	0.928185577	14.47068206	12.19713421	0.178933105	0.125595809	0.069989666	0.214371473	0.043097168	0.035267274	0.011571347	0.063247347	0.008038736	0.004025958	0.003073508	0.00312604	0.001553941	0.001080183	0.180491259	0.126605921	0.070536195	0.052133992	0.082121004	0.043372817	0.033781961	0.011792882	0.037917648	0.026746965	0.010602664	0.010143347	0.004814482	0.008095193	0.005462192	0.008070338	0.004056247	0.002727854	0.003911212	0.002240738	0.003099087	0.0026297	0.003551997	0.001450576	0.001195592	0.00283396	0.000962507	0.000898353
PI595699	101.320779	101.320779	101.1596444	3.30084817	0.926683078	13.67244272	13.23514442	0.189029905	0.10450476	0.100265638	0.185052043	0.044685137	0.039454058	0.021983224	0.046957437	0.005391784	0.004794461	0.003237115	0.00196313	0.002832062	0.001078032	0.190329642	0.105462903	0.101033275	0.020787875	0.097768996	0.045008632	0.037598257	0.022057039	0.018862608	0.01037017	0.012547856	0.00851575	0.00311842	0.005433629	0.005972464	0.011263748	0.004835099	0.001632015	0.005136865	0.001923714	0.003260774	0.002738813	0.004560771	0.001876797	0.001663229	0.001735479	0.001566163	0.000910269
PI595741	89.67293826	89.67293826	89.55618604	3.23823257	0.929351413	14.26321271	11.75103872	0.169115317	0.093951248	0.134367305	0.210206904	0.036261041	0.053131013	0.024943454	0.035953046	0.005050597	0.004509115	0.003045498	0.001672674	0.001309904	0.000734955	0.166197699	0.094879235	0.135685416	0.031997749	0.121164585	0.036606737	0.046029109	0.025330762	0.015917103	0.001509375	0.015481586	0.008723226	0.00434548	0.005114075	0.004858488	0.006598349	0.00455549	0.001596196	0.004863015	0.003057369	0.003092513	0.003057446	0.002980003	0.001653901	0.001984078	0.001660959	0.002287927	0.000757438
PI533855	96.09861627	96.09861627	96.10104437	3.224702371	0.917741085	12.36003649	12.34015059	0.210201735	0.095906157	0.097954068	0.22818918	0.041965112	0.037137047	0.01957156	0.04229076	0.005721306	0.00533635	0.003140905	0.00244551	0.001802016	0.001717554	0.211820676	0.096553514	0.098677993	0.055449284	0.092879579	0.04227643	0.036401345	0.019574338	0.027092579	0.009596695	0.015765315	0.008115383	0.004242006	0.005766784	0.004276747	0.009517508	0.005372158	0.002316221	0.005139534	0.003187315	0.003153646	0.00281253	0.003707066	0.001475955	0.001538993	0.002238153	0.001431335	0.001027689
PI533991	95.45800568	95.45800568	95.44151186	3.311560144	0.926199459	13.75923088	12.2343194	0.194990227	0.119138206	0.074153771	0.207524027	0.042750347	0.025764329	0.016387166	0.06665501	0.007937767	0.004391927	0.002534691	0.002379359	0.00108644	0.001071127	0.195748699	0.119772816	0.074656805	0.040769504	0.072099502	0.042945394	0.02471498	0.016221501	0.036607176	0.029056917	0.008006167	0.009131215	0.003414068	0.007973339	0.006053605	0.009532	0.004421285	0.012096804	0.005963448	0.005346179	0.002524615	0.00282323	0.003262901	0.00105783	0.001477603	0.002206429	0.001050055	0.001041988
PI659691	100.9481428	100.9481428	100.9170079	3.359272146	0.929685533	14.36353114	13.26799201	0.149438289	0.143018598	0.05694728	0.257858408	0.036045691	0.039439931	0.019178176	0.050330684	0.008684178	0.003804975	0.00223117	0.003091601	0.001399406	0.001076243	0.150733834	0.143830117	0.057285484	0.050130514	0.102303689	0.036274814	0.037549016	0.019593821	0.038572086	0.013140426	0.013167806	0.007717241	0.010289535	0.008730483	0.004977726	0.004987318	0.003826396	0.020096517	0.00372384	0.00292173	0.002250835	0.002443744	0.004894582	0.001324878	0.000617949	0.002299257	0.000729635	0.002617608
PI659695	94.26016966	94.26016966	94.27483456	3.276708442	0.923757796	13.53478	12.26660916	0.183238103	0.135037656	0.067169226	0.227109767	0.039095297	0.031536448	0.024105219	0.049265689	0.007400129	0.005031187	0.002965945	0.002679623	0.000825021	0.001215501	0.185022085	0.135552171	0.067691273	0.056653939	0.079872448	0.039310084	0.02958001	0.024147572	0.03417139	0.016011782	0.011629293	0.008618609	0.008471155	0.007438493	0.00500754	0.00646336	0.005062217	0.009480331	0.004290075	0.002443896	0.002970913	0.002212366	0.004229459	0.001289607	0.001431443	0.002340563	0.00122197	0.001886232
PI659696	99.64041665	99.64041665	99.63421221	3.480206022	0.940849275	17.45432644	13.41195392	0.138968657	0.12615968	0.024175536	0.342391868	0.030440617	0.014176917	-0.004797018	0.107631232	0.008996385	0.003359618	0.002017516	0.00553164	0.000577008	0.001643588	0.141324638	0.128339397	0.02479956	0.085960808	0.114400556	0.03099489	0.013392885	-0.004872572	0.036205818	0.065191078	0.017916553	0.008474065	0.013914263	0.009142637	0.005750244	0.006538344	0.003422267	0.026353359	0.004540465	NA	0.002033701	0.003784667	0.00595951	0.001308753	0.000594753	0.003390107	0.001005344	0.001745015
[truncated: 408 more columns]
